# Supplementary material for: FXS causing missense mutations disrupt FMRP granule formation, dynamics, and function
Source: PLoS Genet. 2022 Feb 24;18(2):e1010084. doi: 10.1371/journal.pgen.1010084 (PMC8903291; doi:10.1371/journal.pgen.1010084)
Supplement: S4 Table — (XLSX) [file pgen.1010084.s007.xlsx]

## Sheet: Fig1
Fig 1D							Fig 1G
	WT	dIDR	IDR	KH+IDR				WT	dIDR	IDR	KH+IDR
	98	23	57	87			Spherical	90	69	92	96
	98	31	68	92			Amorphic	10	31	8	4
	96	25	67	93
	99	26	69
MEAN	97.75	26.25	65.25	90.67
SEM	0.6292	1.702	2.78	1.856
Fig 1E
	WT	dIDR	IDR	KH+IDR
	0.84	0.14	0.064	0.264
	0.561	0.024	0.073	0.302
	0.928	0.118	0.044	0.458
	1.142	0.014	0.045	0.177
	0.739	0.147	0.131	0.097
	1.327	0.082	0.185	0.274
	0.628	0.03	0.105	0.37
	1.399	0.031	0.223	0.295
	0.967	0.043	0.342	0.126
	0.636	0.019	0.264	0.297
	0.767	0.025	0.214	0.145
	0.824	0.073	0.06	0.18
	1.543	0.018	0.343	0.051
	0.575	0.019	0.437	0.268
	0.385	0.222	0.116	0.242
	0.823
MEAN	0.8803	0.067	0.1764	0.2364
SEM	0.08141	0.01623	0.03214	0.02783
Fig. 1F
	WT	dIDR	IDR	KH+IDR
	0.049	0.334	0.077	0.146
	0.202	0.014	0.111	0.035
	0.021	0.014	0.077	0.334
	0.014	0.097	0.014	0.028
	0.084	0.014	0.32	0.397
	0.181	0.084	0.167	0.084
	0.07	0.097	0.063	0.021
	0.09	0.146	0.07	0.014
	0.049	0.028	0.097	0.042
	0.292	0.216	0.195	0.23
	0.021	0.592	0.111	0.042
	0.014	0.257	0.181	0.104
	0.042	0.271	0.014	0.014
	0.028	0.014	0.07	0.07
	0.174	0.028	0.09	0.167
	0.146	0.021	0.244	0.035
	0.216	0.473	0.035	0.09
	0.202	0.049	0.049	0.021
	0.306	0.452	0.216	0.014
	0.028	0.063	0.104	0.021
	0.049	0.014	0.021	0.405
	0.306	0.035	0.021	0.497
	0.097	0.111	0.063	0.447
	0.014	0.167	0.028	0.17
	0.306	0.16	0.021	0.107
	0.251	0.298	0.271	0.206
	0.014	0.298	0.035	0.17
	0.251	0.604	0.334	0.092
	0.07	0.021	0.139	0.405
	0.09	0.028	0.077	0.49
	0.153	0.284	0.014	0.284
	0.021	0.135	0.035	0.107
	0.084	0.014	0.104	0.107
	0.188	0.028	0.077	0.021
	0.014	0.575	0.014	0.156
	0.035	0.192	0.07	0.021
	0.07	0.369	0.028	0.021
	0.223	0.05	0.063	0.057
	0.244	0.135	0.021	0.021
	0.313	0.021	0.125	0.014
	0.251	0.298	0.042	0.014
	0.104	0.043	0.049	0.021
	0.042	0.412	0.139	0.014
	0.014	0.391	0.23	0.32
	0.097		0.014	0.405
	0.042		0.014	0.249
	0.09		0.014	0.121
	0.09		0.251	0.156
	0.132		0.077	0.263
	0.021		0.118	0.178
	0.271		0.348	0.263
	0.063		0.049	0.114
	0.097		0.014	0.206
	0.202		0.077	0.107
	0.014		0.056	0.185
	0.042		0.097	0.014
	0.042		0.132	0.092
	0.09		0.237	0.256
	0.014		0.132	0.391
	0.021		0.341	0.192
	0.223		0.146
	0.077		0.251
	0.014		0.271
	0.09		0.132
	0.063		0.16
	0.167		0.341
	0.216		0.216
	0.028		0.104
	0.014		0.118
	0.014		0.07
	0.021		0.035
	0.167		0.028
	0.014		0.104
	0.014		0.09
	0.244		0.139
	0.125		0.264
	0.264		0.327
	0.334		0.063
	0.07		0.021
	0.056		0.111
	0.014		0.146
	0.042		0.042
	0.146		0.07
	0.021		0.32
	0.014		0.174
	0.313		0.16
	0.202		0.132
	0.014		0.118
	0.049		0.014
	0.244		0.146
	0.014		0.146
	0.348		0.153
	0.014		0.202
	0.056		0.014
	0.084		0.021
	0.014		0.07
	0.056		0.042
	0.16		0.376
	0.146		0.244
	0.049		0.209
	0.077		0.056
	0.042		0.111
	0.146
	0.035
	0.125
	0.028
	0.056
	0.167
	0.125
	0.021
	0.056
	0.014
	0.063
	0.348
	0.063
	0.021
	0.035
	0.028
	0.063
	0.056
	0.049
	0.244
	0.021
	0.014
	0.035
	0.014
	0.077
	0.153
	0.014
	0.188
	0.292
	0.077
	0.042
	0.07
	0.146
	0.216
	0.049
	0.223
	0.035
	0.23
	0.028
	0.181
	0.167
	0.23
	0.028
	0.09
	0.021
	0.104
	0.049
	0.111
	0.292
	0.16
	0.16
	0.021
	0.09
	0.014
	0.111
	0.084
	0.07
	0.021
	0.139
	0.049
	0.028
	0.028
	0.063
	0.132
	0.028
	0.014
	0.104
	0.188
	0.104
	0.014
	0.174
	0.014
	0.014
	0.014
	0.014
	0.07
	0.097
	0.014
	0.125
	0.104
	0.084
	0.014
	0.014
	0.063
	0.174
	0.084
	0.125
	0.028
	0.014
	0.23
	0.021
	0.09
	0.042
	0.313
	0.014
	0.223
	0.014
	0.014
	0.341
	0.014
	0.014
	0.056
	0.049
	0.028
	0.216
	0.237
	0.014
	0.216
	0.028
	0.028
	0.021
MEAN	0.09915	0.1806	0.1201	0.1545
SEM	0.006197	0.02667	0.009386	0.01803

## Sheet: Fig2
Fig 2D							Fig 2G
	WT	KH1*	KH2*	KH1*KH2*	dKH			WT	KH1*	KH2*	KH1*KH2*	dKH
	98	44	96	74	98		Spherical	90	94	53	96	91
	98	41	93	85	97		Amorphic	10	6	47	4	6
	96	37	98	90	99
MEAN	97.33	40.67	95.67	83	98
SEM	0.6667	2.028	1.453	4.726	0.5774
Fig 2E
	WT	KH1*	KH2*	KH1*KH2*	dKH
	0.84	0.59	0.519	0.345	0.211
	0.561	0.13	0.653	0.25	0.272
	0.928	0.332	0.693	0.262	0.31
	1.142	0.246	0.516	0.481	0.304
	0.739	0.031	0.829	0.349	0.245
	1.327	0.14	0.379	0.263	0.264
	0.628	0.167	0.534	0.303	0.634
	1.399	0.247	0.316	0.327	0.182
	0.967	0.29	0.302	0.238	0.204
	0.636	0.306	0.541	0.192	0.229
	0.767	0.288	0.553	0.278	0.318
	0.824	0.274	0.507	0.197	0.429
	1.543	0.454	0.376	0.375	0.421
	0.575	0.257	0.461	0.356	0.073
	0.385	0.302	0.324	0.421	0.315
	0.823
MEAN	0.8803	0.2703	0.5002	0.3091	0.2941
SEM	0.08141	0.03441	0.03847	0.02093	0.0335
Fig 2F
	WT	KH1*	KH2*	KH1*KH2*	dKH
	0.021	0.028	1.267	0.173	0.104
	0.028	0.397	1.169	0.115	0.111
	0.257	0.424	0.682	0.041	0.021
	0.077	0.07	0.306	0.403	0.195
	0.063	0.397	0.139	0.107	0.292
	0.014	0.619	0.014	0.025	0.292
	0.063	0.306	0.063	0.074	0.251
	0.139	0.125	0.021	0.379	0.118
	0.118	0.014	0.167	0.041	0.216
	0.084	0.028	0.063	0.049	0.139
	0.049	0.146	0.139	0.148	0.181
	0.014	0.084	0.021	0.099	0.028
	0.014	0.014	0.32	0.074	0.049
	0.014	0.195	0.891	0.42	0.327
	0.132	0.084	0.09	0.412	0.077
	0.084	0.042	0.042	0.041	0.244
	0.216	0.125	0.014	0.074	0.146
	0.063	0.424	0.056	0.033	0.014
	0.118	0.404	0.014	0.058	0.014
	0.188	0.397	0.021	0.115	0.084
	0.167	0.612	0.292	0.099	0.174
	0.09	0.905	0.084	0.016	0.021
	0.056	0.237	0.181	0.436	0.571
	0.028	0.174	0.995	0.016	0.077
	0.125	0.355	0.111	0.206	0.021
	0.097	0.404	0.362	0.033	0.522
	0.014	0.014	0.195	0.049	0.07
	0.014	0.014	0.703	0.066	0.132
	0.181	0.132	0.097	0.222	0.237
	0.223	0.049	0.111	0.214	0.09
	0.077	0.021	0.021	0.025	0.077
	0.028	0.55	0.014	0.082	0.223
	0.118	0.042	0.299	0.296	0.021
	0.111	0.216	0.104	0.28	0.084
	0.07	0.097	0.021	0.354	0.063
	0.125	0.543	0.097	0.025	0.257
	0.118	0.042	0.863	0.041	0.383
	0.049	0.056	0.028	0.082	0.097
	0.014	0.063	0.404	0.041	0.056
	0.014	0.313	0.021	0.313	0.042
	0.111	0.084	0.118	0.058	0.035
	0.084	0.014	0.09	0.082	0.195
	0.014	0.445	0.292	0.025	0.111
	0.028	0.042	0.014	0.222	0.285
	0.021	0.216	0.244	0.033	0.139
	0.271	0.598	0.035	0.041	0.466
	0.049	0.153	0.021	0.379	0.216
	0.111	0.181	0.028	0.074	0.021
	0.244	0.237	0.063	0.025	0.592
	0.021	0.285	0.077	0.082	0.153
	0.014	0.063	0.759	0.058	0.543
	0.097	0.348	0.424	0.115	0.271
	0.014	0.418	0.793	0.025	0.042
	0.035	0.014	0.285	0.066	0.056
	0.063	0.55	0.202	0.058	0.202
	0.042	0.056	0.021	0.206	0.418
	0.028	0.153	0.605	0.14	0.466
	0.063	0.014	0.863	0.016	0.014
	0.139	0.404	0.021	0.058	0.014
	0.028	0.049	0.042	0.181	0.418
	0.035	0.146	0.104	0.041	0.035
	0.014	0.195	0.084	0.099	0.244
	0.014	0.612	0.014	0.049	0.014
	0.049	0.056	0.995	0.049	0.585
	0.014	0.661	0.174	0.099	0.271
	0.16	0.397	1.065	0.016	0.16
	0.028	0.09	0.042	0.033	0.07
	0.125	0.174	0.139	0.206	0.139
	0.132	0.153	0.111	0.066	0.223
	0.111	0.125	0.035	0.156	0.09
	0.028	0.035	0.153	0.066	0.209
	0.146	0.014	0.285	0.288	0.216
	0.021	0.125	0.473	0.074	0.063
	0.271	0.118	0.919	0.148	0.223
	0.097	0.111	0.014	0.049	0.39
	0.146	0.09	0.014	0.263	0.285
	0.056	0.077	0.028	0.016	0.021
	0.035	0.028	0.056	0.058	0.292
	0.202	0.237	0.021	0.033	0.014
	0.028	0.084	0.014	0.37	0.299
	0.132	0.146	0.021	0.082	0.404
	0.042	0.313	0.536	0.033	0.021
	0.014	0.216	0.418	0.049	0.424
	0.042	0.167	0.084	0.025	0.39
	0.104	0.195	0.014	0.033	0.237
	0.195		0.786	0.165	0.049
	0.049		0.021	0.016	0.237
	0.021		0.077	0.041	0.557
	0.195		0.042	0.058	0.306
	0.077		0.07	0.222	0.014
	0.202		0.16	0.033	0.077
	0.104		0.257	0.239	0.118
	0.16		0.014	0.181	0.084
	0.104		0.71	0.469	0.056
	0.167		0.174	0.082	0.139
	0.014		0.257	0.453	0.104
	0.035		0.028	0.033	0.278
	0.216		0.146	0.148	0.202
	0.16		0.084	0.099	0.07
	0.09		0.021	0.099	0.612
	0.174		0.104	0.041	0.327
	0.104		0.508	0.049	0.063
	0.09		0.209	0.082	0.244
	0.014		0.077	0.14	0.035
	0.216		0.063	0.395	0.16
	0.084		0.014	0.016	0.021
	0.042		0.125	0.156	0.111
	0.132		0.167	0.033	0.251
	0.125		0.188	0.123	0.167
	0.042		0.063	0.058	0.299
	0.16		0.195		0.16
	0.313		0.125		0.216
	0.097		0.021		0.125
	0.077		0.049		0.077
	0.056		0.063		0.39
	0.139		0.167		0.084
	0.111		0.077		0.438
	0.021		0.028		0.244
	0.014		0.028
	0.285		0.014
	0.042		0.188
	0.035		0.661
	0.021		1.267
	0.07		0.675
	0.153		0.153
	0.132		0.028
	0.09		0.571
	0.097
	0.07
	0.125
	0.167
	0.313
	0.271
	0.056
	0.237
	0.021
	0.035
	0.028
	0.014
	0.021
	0.049
	0.181
	0.07
	0.077
	0.014
	0.111
	0.021
	0.111
	0.181
	0.063
	0.097
	0.181
	0.237
	0.014
	0.181
	0.056
	0.09
	0.264
	0.035
	0.167
	0.313
	0.327
	0.097
	0.056
	0.021
	0.167
	0.028
	0.125
	0.334
	0.049
	0.035
	0.014
	0.042
	0.174
	0.237
	0.077
	0.042
	0.299
	0.153
	0.07
	0.244
	0.132
	0.042
	0.181
	0.077
	0.111
	0.014
	0.014
	0.188
	0.132
	0.104
	0.111
	0.104
	0.077
	0.334
	0.132
	0.014
	0.125
	0.021
	0.014
	0.021
	0.049
	0.299
	0.077
	0.077
	0.244
	0.251
	0.049
	0.021
	0.1014
MEAN	0.005619	0.2124	0.2361	0.1232	0.1899
SEM		0.02106	0.02699	0.01127	0.0141

## Sheet: Fig3
Fig 3B-D
Time (s)	WT (granule)																		KH1* (granule)																		KH2* (granule)
0	0	0	0	0	0	0	0	0	0	0	0	0	0	0	0	0	0		0	0	0	0	0	0	0	0	0	0	0	0	0	0	0	0	0		0	0	0	0	0	0	0	0	0	0	0	0	0
1.0878	29.1126	17.3756	32.8946	19.2817	22.8887	5.79093	-3.20324	9.05947	-33.6261	-7.95925	-33.3986	-28.7753	-10.7249	4.26629	9.24402	14.4558	-87.9397		-4.20995	12.6444	21.8937	-37.0446	7.90967	-66.3084	-15.7971	-1.22885	-11.4646	-13.643	-19.3494	-165.546	-84.528	22.9073	-10.6541	-14.8402	-31.4247		-1.70253	23.468	11.2069	2.74011	17.0823	16.6135	7.50366	0.232993	-9.87332	-0.317016	0.996387	-8.08616	-2.16889
2.1756	34.2089	22.7947	36.5699	19.7706	30.2366	4.1038	-5.14689	11.7836	-19.6836	2.80535	-16.0523	-10.9253	-2.31627	7.87977	12.0889	24.0847	-80.8005		6.113	34.1181	50.5336	-8.84892	27.8542	-26.9356	26.9772	17.458	25.7147	5.92561	2.5421	-50.7468	-50.4683	33.9377	13.0591	10.12	6.25822		1.81637	28.855	20.0932	6.42892	46.6446	29.1874	18.2041	3.41621	6.24006	4.7491	8.10007	13.6797	16.0112
3.2634	37.1652	21.088	39.6731	20.948	31.0562	8.63005	6.15503	13.3603	-12.7636	5.48871	-9.74445	0.703719	3.26015	7.92852	14.9724	29.3767	-75.6059		16.3097	50.129	60.4145	-8.45384	38.7999	-22.2453	40.0822	30.2427	38.756	27.6248	19.5858	-17.6163	-30.7272	44.4634	29.9553	30.8399	30.9424		5.31499	42.797	21.2137	8.82148	65.6473	34.9057	27.2038	3.90595	18.5976	13.4201	16.3657	14.7949	27.5505
4.3512	35.8635	24.0947	71.7061	21.9773	39.0874	20.2116	1.56396	18.5098	-10.9875	16.5328	-11.3051	14.2687	12.8528	12.3538	16.7818	34.5519	-76.5682		27.3519	43.9779	74.3742	10.4841	53.4931	21.2691	50.8524	39.2006	57.034	31.4552	46.7204	47.7137	-14.218	52.5508	43.7101	39.5266	43.2358		8.47065	45.1671	24.2227	9.54118	81.1003	39.9129	33.7356	6.17583	26.9574	11.5293	21.5557	15.004	33.3618
5.439	44.0585	41.0209	48.5314	21.7969	48.2082	18.4377	-6.6844	24.3778	-8.49389	18.6691	-1.0079	14.0318	18.1503	13.1383	16.3135	46.6704	-66.7301		36.144	54.9809	77.4294	11.9641	65.1729	31.6186	54.1239	43.8853	59.8076	47.0332	49.322	74.073	5.28573	53.2518	54.6672	48.6134	53.0754		10.3615	56.9995	29.2761	9.93747	103.534	43.7708	37.4403	8.85751	36.9999	16.4039	31.0243	17.1537	32.8778
6.5268	46.8562	39.7392	41.6162	21.9517	54.985	20.8242	-6.77551	34.3073	0.633439	17.6801	4.49909	22.9294	25.0169	16.4828	21.3413	61.8282	-50.2341		39.8564	62.3097	78.6134	43.7292	69.4161	46.0508	66.6953	53.8151	72.9752	45.2387	66.2084	76.6158	15.1185	53.2923	61.6903	57.1637	59.0831		15.9214	67.0307	26.0892	16.2404	113.545	48.3712	42.1854	11.1031	37.1477	16.016	34.6247	24.7215	41.0846
7.6146	54.5698	30.2053	33.4617	24.652	49.293	23.3521	3.26105	36.9892	4.01876	23.3787	2.7532	26.6787	35.3019	18.3667	24.2383	59.9195	-56.7232		46.353	67.0492	83.2171	33.1062	66.2275	10.6688	74.762	54.6291	79.8588	59.4627	74.8237	57.9381	27.5427	50.5345	68.6038	56.6119	72.3612		16.6809	69.3071	31.4687	19.9524	115.154	50.5539	44.9029	15.7655	53.5242	18.5636	42.2506	26.5284	37.7895
8.7024	58.1715	19.7021	54.173	35.5091	37.4697	30.9557	2.99494	32.6127	10.0545	20.7327	13.9829	27.1751	35.2487	22.668	27.8041	62.9434	-39.0968		55.0008	73.6119	78.735	27.3249	76.6089	45.3582	87.4381	53.9059	78.01	66.993	84.6232	118.622	19.7372	53.0404	72.7144	60.8655	80.6991		18.5267	67.7977	34.9215	23.5166	119.336	51.1246	46.4329	15.9723	57.3784	28.5685	46.9856	32.3889	37.2372
9.7902	59.0956	23.0101	43.3024	29.6584	44.1406	30.5412	3.91973	32.3848	12.9973	16.6812	6.39685	35.4221	40.6952	26.4798	24.9179	64.1962	-47.9045		58.8579	67	89.3409	22.6162	78.6409	17.3035	80.2719	63.5686	83.1649	70.7323	97.0015	99.5682	26.8924	59.5096	72.2383	55.8688	93.831		23.4836	77.4654	34.4514	27.5904	123.843	55.3108	49.0869	16.6464	53.3556	28.1522	47.6259	32.1099	35.4595
10.878	60.5613	23.1866	38.8296	30.661	49.4085	26.845	4.87339	34.645	28.0489	29.6954	20.3498	43.594	44.357	26.8466	27.2185	73.0521	-44.8316		64.6805	71.3239	94.9527	111.97	77.8708	26.4196	87.5733	65.4436	73.6654	81.7999	79.6272	99.0797	38.1284	62.3937	72.9159	53.975	107.742		23.2324	87.6105	27.9712	31.623	139.145	58.1147	53.5217	19.3368	63.2807	25.5576	50.5957	28.662	29.0011
11.9658	66.449	23.3427	53.1748	32.8799	52.9115	25.1741	-13.5067	30.5585	22.5688	33.9762	32.1777	45.6086	41.3023	26.1434	29.0846	77.8605	-45.3713		65.9847	77.1995	76.0095	116.105	78.4782	14.5033	84.1839	66.7204	77.0983	86.3174	89.7971	57.1082	37.4855	63.3143	71.1485	63.7543	103.007		27.5855	83.0732	36.2319	32.2763	118.523	56.2343	56.5821	19.688	62.1529	28.8543	47.7234	33.8045	39.2932
13.0536	60.2247	22.6092	67.134	28.306	52.648	26.4315	-3.99932	33.255	28.1742	38.0474	34.9873	47.1054	42.8199	29.9004	26.5883	73.5418	-46.2086		70.6686	74.2103	87.7811	122.296	69.1211	29.5302	86.2581	63.7107	82.3218	87.0486	106.785	80.0356	40.8894	63.9107	78.0197	58.1308	107.309		30.3402	85.8235	38.069	39.4328	127.664	58.3549	56.6165	21.9819	74.2705	30.7549	54.0323	32.7767	35.0137
14.1414	63.5155	28.8272	63.6413	32.3548	68.7846	29.3443	-6.30435	34.6429	33.3968	41.5622	39.7888	49.4818	45.6745	28.3203	29.2261	55.6676	-47.1397		73.7412	71.738	108.149	120.288	72.4659	47.318	85.0631	64.4964	90.5299	84.5072	101.003	60.3712	49.9922	76.1945	80.9614	64.0243	104.187		33.4532	96.5019	39.0174	45.9445	133.879	61.5502	52.7457	23.5297	78.7191	31.1149	58.8469	31.2532	37.306
15.2292	65.481	23.8904	87.1256	27.5945	71.3482	17.2934	0.951099	34.3316	40.2205	38.5785	40.4284	58.0295	48.4359	24.4609	34.1615	31.0779	-39.6153		71.804	69.1306	118.951	113.739	69.7418	47.0241	95.4689	71.9367	77.0089	83.2362	109.689	56.3566	32.1156	96.4116	79.8769	69.5281	101.467		35.8472	82.0237	50.9069	46.3597	127.407	59.1398	54.0375	22.9191	84.8938	28.1462	61.2252	33.3356	61.1353
16.317	69.4731	23.521	97.0081	26.5618	65.2226	21.023	5.85213	30.939	41.8211	48.9403	45.9647	53.8602	54.7084	24.0847	33.5638	26.7328	-46.1982		61.1688	62.8261	121.422	118.201	59.4875	33.5434	101.461	66.7799	76.5527	78.6369	116.041	83.8573	37.1419	91.402	85.7631	63.5771	106.412		39.1693	90.1259	58.0376	47.6809	140.367	62.6546	55.806	27.9267	75.6548	27.8648	67.174	31.4567	49.0211
17.4048	68.9441	21.1583	120.721	27.6191	60.2878	19.1789	-4.77589	30.7108	46.4345	49.1367	37.3343	70.6093	53.8965	29.2309	34.1825	18.5375	-42.2428		61.3723	46.8876	122.096	114.354	76.3106	45.2785	91.9552	78.2807	71.359	87.8041	99.8731	91.2448	30.6872	97.5399	85.3909	65.9705	101.297		38.6143	99.3906	73.3895	42.7138	134.583	69.3626	56.1884	28.397	84.3432	21.3981	81.676	37.4323	52.9493
18.4926	60.4249	22.0411	157.625	26.6268	56.2769	21.0976	-2.44821	30.4688	49.2996	47.9823	55.9933	66.2245	67.9644	29.8802	34.2856	26.6782	-26.9656		61.7625	71.993	113.269	91.3197	60.3205	39.2114	82.4096	74.3172	85.8504	90.3943	98.0506	91.7954	33.2951	104.839	77.1723	56.111	118.024		39.7328	103.981	76.8931	40.4091	129.55	63.4356	59.3217	29.0937	84.4887	23.716	84.4064	41.3889	54.5865
19.5804	68.5367	20.2496	122.926	29.2487	55.798	20.9466	0.424751	28.5154	48.6498	52.5359	53.8204	57.8872	62.4545	30.2905	40.3394	24.3364	-27.9407		50.7057	74.2124	114.102	105.724	60.9775	28.7534	89.2281	85.9486	84.4153	92.0943	96.8081	45.0938	51.7027	101.15	85.1938	55.0856	121.389		38.4019	103.558	91.5328	47.6269	134.503	63.2819	63.3309	28.9808	89.855	26.4391	89.1529	35.6369	41.7091
20.6682	65.2608	23.4649	124.599	28.4031	97.2365	22.8858	-1.121	29.0959	51.0207	73.0254	71.1896	73.1078	60.816	40.6819	42.4871	19.0086	-28.6682		56.1392	76.651	114.69	95.5944	60.0193	21.6386	83.2382	96.984	82.2433	87.8051	95.8337	40.5817	51.8018	98.9484	81.827	53.3719	123.353		42.9919	101.99	89.5484	48.3451	143.623	64.5	67.5735	29.1128	91.2219	30.8076	89.6092	34.7246	44.3322
21.756	67.5416	24.1474	147.71	26.3199	77.4152	18.1172	0.986798	26.1918	68.7272	69.6778	79.4913	62.3667	71.7655	44.3507	46.3109	24.0276	-27.3528		56.3415	70.3615	123.924	123.057	74.1963	23.1017	95.0873	88.5301	101.019	87.5613	108.983	34.468	38.4709	98.9182	81.6657	55.279	119.405		40.0577	90.5789	89.6566	42.6343	144.602	65.7846	69.1952	35.0769	89.55	32.5783	88.7386	41.5998	42.6625
22.8438	60.4919	21.9836	116.497	28.3749	77.667	18.2202	0.155646	30.3031	60.8009	65.1915	85.7398	63.9366	73.6228	42.3513	47.8362	33.4019	-10.1752		56.5134	74.0179	122.561	121.872	81.8772	28.1058	101.967	95.0693	106.435	87.4386	96.8758	67.9645	74.9846	106.037	82.1855	59.6338	132.414		42.935	93.8513	100.502	54.1099	144.912	68.8893	68.7695	28.2434	89.679	38.2097	94.1431	45.1391	38.637
23.9316	62.2792	19.2306	156.406	31.6038	91.3459	18.8897	4.61812	23.988	57.5737	61.7595	94.7707	69.3864	70.2177	45.01	45.9326	41.0451	-13.3488		55.6706	82.6841	124.574	130.237	65.6567	39.4199	76.6899	83.7179	102.537	94.7096	86.283	58.9503	67.4398	104.967	87.8732	53.2948	126.311		43.3997	82.4807	87.1275	55.1503	126.654	63.2135	67.9499	31.3782	94.093	33.6277	89.3878	49.897	53.1088
25.0194	65.1331	15.0952	136.165	30.3175	79.5586	28.249	4.79866	24.4142	56.825	46.0188	94.373	74.6854	79.0705	42.9133	47.1179	33.0544	-13.2692		59.0904	78.625	127.056	129.248	66.775	24.5038	81.076	84.9958	95.4028	102.888	90.7561	20.5252	94.6903	102.12	85.3444	51.4984	126.849		46.1054	85.5133	100.644	55.671	148.296	61.6517	76.0984	34.0691	98.9967	37.8504	93.2902	34.4409	39.2409
26.1072	66.391	13.7	156.857	29.0084	84.5243	37.7203	37.6824	28.0772	55.3759	75.8785	89.8451	76.4417	64.8321	37.7133	40.4726	44.2416	-16.9755		55.5067	82.6292	125.113	106.636	63.7095	29.786	85.8789	86.5263	93.2757	97.6492	99.0668	5.7995	80.7712	108.963	88.7243	54.4513	118.393		44.2249	72.9888	109.778	59.0712	144.534	62.2922	77.271	30.5247	100.947	36.8165	93.1657	45.0986	32.8678
27.195	67.3311	18.9784	167.676	31.5606	70.2027	44.088	36.5884	24.4555	58.153	61.2038	73.2948	79.6094	75.0762	39.9825	38.8761	40.412	-21.5317		61.0909	89.1097	106.293	99.2452	80.1907	40.9971	74.3067	84.4225	88.7329	88.1458	87	8.89197	76.6521	103.853	91.8315	49.3431	117.2		44.8232	60.2321	111.008	63.238	154.748	63.5486	78.8966	36.0102	88.5181	33.1781	90.5862	37.9023	45.6852
28.2828	67.1579	19.1895	167.154	33.8661	72.2092	37.0494	35.7822	25.312	72.1977	58.0913	94.8062	63.9553	77.7886	43.95	42.4888	46.6048	-23.6111		65.7785	77.1889	110.147	114.559	74.9052	55.6066	86.5466	93.9983	83.9925	90.9282	82.3665	-15.0263	97.981	97.3068	90.6913	48.1612	116.044		48.9779	76.8348	108.335	63.3155	141.114	66.5448	85.3907	34.3953	85.2848	31.2333	91.9133	47.2091	43.9495
29.3706	63.0363	17.2441	167.555	29.5887	66.5708	39.8915	44.1305	27.3529	71.3484	62.4998	137.521	72.9632	75.0883	36.2417	34.1256	41.2195	-28.0284		63.56	83.8901	112.533	86.5854	70.072	57.8986	96.3676	90.7001	86.0169	94.2972	80.207	-1.49558	82.0406	93.8346	89.1313	50.047	110.721		53.7025	69.1102	111.361	59.5301	149.785	66.5962	86.4672	36.0354	88.2668	26.2263	91.829	35.2942	36.625
30.4584	67.8395	13.0203	125.881	32.6163	75.1138	41.1206	41.3149	30.9405	67.6217	69.9749	133.852	74.4625	89.9822	48.6061	37.2038	43.0557	-44.509		57.3404	88.4313	94.8883	77.6931	50.4937	71.6526	112.222	95.2271	88.0422	100.863	65.7978	21.4568	106.415	91.751	88.9629	55.9807	93.8869		55.0513	67.3189	107.754	66.9843	144.372	68.2206	87.8434	38.4176	89.0749	32.765	93.5283	43.8062	34.7929
31.5462	79.3328	19.4303	166.248	31.9223	81.4194	52.28	37.947	38.2821	78.073	67.5898	112.536	76.3045	79.7489	42.7341	42.9938	37.6905	-48.8198		61.2243	88.0171	91.6788	80.5282	50.8621	66.797	89.82	89.6207	85.6932	91.6763	73.4789	26.137	86.1549	95.0615	86.2013	65.4036	94.5907		55.0498	78.1311	112.822	72.2047	138.719	71.5146	82.2028	39.0504	87.6433	32.6366	91.6753	35.7962	27.2781
32.634	82.4714	17.0456	193.833	26.5584	81.1359	46.1892	44.7966	31.4266	74.284	64.3568	133.913	73.1214	86.4621	36.7239	45.6859	34.7846	-55.4541		60.1835	99.3215	88.0328	91.0421	43.7393	49.2338	80.553	86.804	68.2092	95.0314	54.3544	29.4127	69.544	101.795	80.7605	50.1963	100.028		63.5725	89.3331	102.375	76.1455	140.07	73.6481	88.3403	41.2119	90.0892	34.6138	93.4835	33.7264	11.3356
33.7218	86.5483	16.7574	169.325	26.7561	78.2369	51.2377	57.1988	23.9537	83.8802	70.8791	140.969	75.9415	84.91	40.8563	53.7761	30.8131	-42.7334		112.768	93.2826	100.259	73.2402	34.1869	35.1919	93.7696	89.674	59.9805	86.3178	54.6298	22.2471	83.3331	100.901	77.215	58.9093	107.039		66.7416	86.4603	92.1756	83.4029	137.583	73.9414	81.5218	42.8306	87.01	37.134	97.2317	45.9374	-0.403521
34.8096	80.4506	15.7658	123.075	26.8776	93.659	46.4794	58.1402	22.349	100.939	68.3965	125.091	84.7766	87.1266	52.4971	60.2346	41.3894	-31.7693		113.695	101.373	76.4176	49.8676	40.5967	30.0525	100.72	76.2281	58.7221	97.3528	45.9221	48.6484	67.7998	103.965	80.8481	58.4528	97.5373		64.8184	86.8689	100.138	90.2857	150.392	75.4577	89.6369	43.3742	85.4628	35.3638	93.9509	52.2668	9.79529
35.8974	87.625	15.7089	133.382	25.4769	95.3696	42.7478	41.1019	23.4313	96.2773	68.5263	150.837	79.632	92.7265	40.006	50.2331	62.0437	-2.18326		114.419	101.086	89.8919	51.1814	55.1983	42.7839	95.2994	69.0734	43.1809	102.435	30.5135	21.656	81.7835	107.287	91.672	54.2811	107.096		72.6373	63.0493	95.2888	93.9793	141.605	78.3334	101.151	41.5906	85.518	42.4664	93.3766	51.6412	35.6916
36.9852	93.6677	13.8531	111.188	26.765	90.404	41.1705	38.1573	25.1432	89.9819	61.1832	165.788	81.768	103.73	41.3705	56.1154	72.5418	20.1487		113.03	112.095	99.1955	42.8496	70.2087	43.4586	95.2717	71.1604	46.9975	113.34	33.9055	34.5247	87.5346	108.474	82.0875	47.974	96.2981		64.8567	58.0743	99.8531	104.469	144.063	75.8693	101.595	43.4689	83.3151	43.9059	82.6011	48.5451	30.7631
38.073	100.818	17.375	128.774	27.4758	77.2294	39.1967	45.459	24.7916	111.013	56.9893	148.701	81.3878	100.333	43.5095	52.3275	77.9378	35.7605		120.839	110.736	105.834	41.0676	78.6301	30.7158	104.363	65.0776	62.9133	105.363	55.9003	35.27	79.9478	114.55	77.2962	53.165	94.2874		71.2377	54.9856	94.9688	107.683	135.54	75.4559	94.7306	44.8714	84.2315	43.7392	68.4691	58.4821	36.6265
39.1608	106.655	17.2747	116.888	34.2135	73.2526	45.5603	37.1302	26.9639	100.651	53.9665	130.883	86.7389	85.008	34.4011	52.2415	68.0046	20.1426		124.585	102.982	107.892	48.3499	83.4128	24.2199	96.8019	71.3163	62.7717	97.5066	68.6738	36.2727	110.333	109.792	76.6269	54.9328	89.8548		72.9699	79.255	102.053	123.017	138.441	72.0803	95.65	50.6154	82.9639	44.7182	77.7099	58.5484	37.5724
40.2486	108.266	17.9186	99.2449	31.888	87.9548	45.8117	27.8477	23.5788	111.778	49.1166	106.753	80.1314	84.167	35.0184	56.4746	69.7195	25.3199		130.795	97.7176	107.744	40.9628	78.9386	38.2974	90.6235	66.8795	61.519	93.6839	65.0812	29.4319	111.503	101.701	67.8616	58.32	90.4087		79.1622	75.7436	116.548	128.08	146.327	75.9608	83.7059	47.5835	84.1163	40.659	82.6802	54.8504	35.6164
41.3364	89.0402	20.4752	92.9568	33.1915	91.125	44.8912	26.4601	22.5078	133.086	48.9458	93.1102	84.0076	93.0379	28.7627	57.1144	71.4617	20.2077		133.316	87.2414	106.221	39.4982	73.43	28.1198	110.598	60.1853	52.5683	87.6333	57.9606	44.8039	120.304	105.587	69.3598	43.865	84.4855		73.2809	82.6503	112.955	117.895	138.373	81.1439	87.7092	46.1913	97.1666	46.0202	76.5318	56.9909	40.6226
42.4242	86.699	23.3038	102.603	27.3639	104.286	57.9105	24.8281	29.9647	153.753	64.2558	79.0346	81.5783	82.4774	32.5151	58.677	63.2203	12.0972		138.99	93.0277	97.4566	38.4655	62.8683	30.4652	110.936	57.0588	67.5835	96.8883	68.9266	41.9105	129.528	113.046	61.166	51.0159	106.171		70.3612	89.0308	127.233	127.886	147.441	80.0319	88.8245	54.7579	97.8271	44.0299	76.262	53.3619	38.1953
43.512	85.1058	23.6922	103.868	27.9814	124.059	58.4783	30.0023	26.4869	176.36	63.607	94.2131	87.8475	87.701	30.1541	48.401	81.9516	-14.9913		139.878	89.2419	90.315	32.4838	61.065	52.143	110.66	59.2323	69.0102	92.4895	62.7602	33.9169	128.975	110.222	60.9624	59.085	86.8971		68.2182	95.7454	140.175	124.58	150.03	83.0539	86.6474	48.2115	90.792	44.8278	82.8747	58.5895	37.7225
44.5998	89.0754	24.1175	109.811	31.7015	122.725	40.3963	48.1851	30.1103	161.348	66.1527	98.9069	94.2337	90.175	28.9341	57.2299	89.8474	-5.07869		133.853	88.4023	90.0889	40.7203	58.5645	37.5996	99.2104	58.4476	76.6596	91.4595	69.9255	80.2322	123.107	102.867	60.8841	62.4391	89.7685		74.7124	87.3013	133.995	130.879	142.75	85.9055	96.7878	47.81	96.6741	47.951	79.4553	47.762	44.6609
45.6876	93.7216	22.207	84.6399	33.7242	110.675	24.3247	45.0516	26.7176	185.657	66.6085	78.9481	92.2925	96.1362	36.2652	67.0118	88.7648	-9.82499		138.481	90.3738	96.4866	33.3804	62.714	45.8222	94.6267	58.7041	80.3996	86.9359	88.1029	82.6969	128.615	116.575	57.6777	65.1178	109.273		80.7369	81.5434	133.673	139.797	136.499	82.2392	99.5554	49.7955	96.1427	40.5083	82.4879	46.5301	57.826
46.7754	94.7321	27.008	78.1152	33.2166	121.265	20.8538	32.877	31.1577	197.048	93.0216	73.5668	91.1465	97.3825	36.7228	67.5552	82.5625	-20.6808		132.45	81.3169	93.7091	32.6677	66.0461	66.2924	84.8381	66.0075	65.4392	85.4247	82.9522	61.3819	139.812	115.663	61.6757	71.6395	105.784		73.0174	80.5473	74.7284	143.3	139.329	89.2498	100.175	49.474	88.0103	42.7972	80.7823	50.4356	59.1936
47.8632	84.7801	22.2749	78.809	40.1564	131.71	22.0927	38.0508	30.1016	182.122	91.078	71.8429	97.8955	103.924	35.5505	73.7633	96.1243	4.20395		128.803	81.9493	99.2772	30.5572	65.1024	41.4695	91.2183	58.6795	78.071	91.6293	67.8424	110.626	132.762	104.037	67.8622	66.1019	95.8837		73.1969	69.0583	73.4571	137.185	125.059	89.1234	102.315	53.1177	93.4341	45.4719	75.1097	49.3456	51.9793
48.951	88.4212	27.1455	103.094	36.1243	123.12	25.142	35.0013	35.6981	168.542	98.1162	71.5664	102.604	101.527	34.7089	70.7251	90.6278	-6.63779		134.77	74.4902	102.913	33.2642	73.6046	33.398	101.045	57.9705	92.0006	98.4231	72.6885	76.4727	108.684	115.365	67.8512	78.6033	109.209		73.49	74.5902	89.6427	157.793	121.149	89.1388	101.824	51.9528	90.0879	41.7914	68.2846	52.3556	52.4871
50.0388	82.9075	29.0327	100.216	31.0186	116.478	28.0991	34.4955	34.2088	119.898	79.1673	75.6964	111.061	112.293	34.2832	70.5473	92.791	-3.52137		140.101	52.446	93.9278	35.5505	78.5326	33.6945	109.063	58.396	81.5873	100.03	73.8013	72.3643	121.944	117.285	62.7276	59.3916	120.425		82.6421	75.1868	88.3079	156.628	125.323	91.4141	105.694	52.2539	92.2353	38.1603	62.2178	50.8418	53.2662
51.1266	79.3498	21.765	92.768	35.4894	100.162	28.7661	38.7112	32.1309	113.486	89.9116	72.1111	92.4448	118.504	53.5998	67.4174	80.23	2.98659		143.951	55.2241	92.5114	37.37	81.2904	38.7947	104.285	69.674	94.2645	94.8029	74.4518	80.9032	114.313	117.991	70.523	63.6733	119.911		72.5728	73.5274	92.7706	158.017	123.23	83.161	100.474	56.2989	98.4113	43.563	59.0358	62.0909	51.9966
52.2144	89.0501	28.6898	90.8986	30.454	93.7755	24.1803	41.8863	23.9932	127.62	82.8404	62.8142	107.185	110.511	57.9567	73.5315	90.949	5.42623		151.463	62.2773	75.4673	42.9886	86.6437	37.5705	107.071	72.3096	87.2982	92.9937	81.7861	93.1168	133.672	124.171	70.1041	45.5011	125.785		72.7204	84.8658	97.5922	170.28	129.683	91.2971	96.5017	57.1294	90.2585	52.0844	62.5056	60.9666	46.1492
53.3022	85.1904	21.35	88.6193	42.3423	101.834	26.7277	28.4388	18.3356	119.838	68.9825	62.3813	103.274	102.272	63.4791	69.6545	81.639	8.02492		150.676	64.7423	71.6435	37.0466	85.6266	19.5334	98.6282	63.0982	88.6691	93.0458	76.8943	74.3636	112.434	117.654	73.7029	45.5088	114.514		84.8076	78.406	88.9839	158.098	121.759	91.0852	93.2688	55.3073	96.6493	45.0458	60.7887	51.312	45.9537
54.39	78.8136	25.3039	107.401	43.1913	129.938	28.4877	33.7494	20.5126	126.135	78.2581	51.4354	87.5209	110.787	66.0947	62.3487	93.2573	11.2143		145.55	78.905	76.6634	32.7737	85.1113	24.6975	101.814	64.8884	90.3685	97.6702	71.3114	77.7504	135.433	112.83	77.1438	57.7386	102.176		81.3016	69.765	91.3645	151.505	120.287	84.3106	94.0112	59.2871	92.4818	54.9406	62.7688	51.2196	41.4061
55.4778	87.6145	24.1308	90.4556	40.5437	121.921	27.6024	34.4129	19.7616	124.865	71.0723	50.522	97.4158	113.415	60.1103	53.2625	95.3504	-1.19931		146.082	78.5082	84.7293	41.5027	83.8844	13.4287	97.1604	64.1728	95.2015	98.6548	83.658	59.0963	132.144	114.286	84.5371	58.7584	98.4337		83.9602	77.8064	78.0083	165.211	122.7	86.8364	98.4262	57.5311	94.1249	45.7303	59.5782	45.7982	46.8015
56.5656	85.7176	22.2659	81.0373	42.0646	123.016	20.2204	34.3465	26.9301	123.622	84.618	44.0898	97.0984	109.227	56.5718	62.5674	104.627	20.8762		151.596	71.0774	89.0523	35.9563	77.8946	41.7866	94.8743	68.7837	99.3314	89.9912	99.7371	59.4208	141.492	107.181	88.3541	48.6217	100.754		78.5106	73.1317	80.7947	161.245	114.501	81.6564	94.8809	62.8232	97.9552	46.1492	60.7168	57.0882	44.1794
57.6534	69.6202	27.7352	84.0744	39.9982	138.215	21.239	36.862	28.0621	94.5271	79.9641	49.4385	97.8404	113.166	49.5502	58.5589	121.42	-4.3194		149.967	70.6061	95.0887	27.1576	77.494	41.7966	95.1208	68.4908	86.3591	92.1638	100.417	48.0011	148.997	111.768	86.5652	57.1724	103.752		82.8718	74.0936	85.5731	163.29	125.172	87.0449	94.0811	58.0157	101.369	43.0088	61.7415	34.6838	49.4373
58.7412	73.8951	26.463	94.7715	39.0379	120.863	21.9585	38.0319	26.3203	82.5288	87.4766	45.7333	99.9961	115.858	57.4175	56.0972	130.542	-9.90549		148.512	78.7766	92.1047	24.3594	70.6188	53.7893	98.0772	66.475	101.686	86.3685	103.716	31.6206	136.551	108.315	90.2952	58.8064	112.198		79.2165	78.1426	93.5311	159.367	119.884	88.3574	102.726	68.993	96.4553	43.7139	44.3614	32.9969	54.9055
59.829	78.5785	29.6136	84.1732	38.9866	118.214	24.5278	29.3196	24.671	78.6544	100.933	33.737	92.9253	104.405	63.9166	58.2792	132.54	-18.2034		145.461	85.5932	95.0655	16.3493	71.5809	66.9736	93.2258	69.9106	80.6963	91.532	108.184	77.2613	159.894	107.113	87.6618	54.3959	110.453		78.9413	79.7566	94.695	157.776	112.228	88.9672	93.7677	64.3523	100.378	48.2781	48.0381	33.9187	58.4254
60.9168	76.0933	25.5422	97.7669	37.0743	121.189	28.9263	26.749	22.9629	101.222	87.8932	34.8655	91.648	105.44	58.3836	61.4327	136.802	-24.6127		152.37	86.7372	84.8008	5.48449	72.7596	53.1634	90.2824	80.7579	78.7373	98.6003	144.766	74.6499	152.854	98.438	90.4738	66.6275	112.845		77.5542	98.9068	103.483	168.795	106.173	88.7816	93.1611	56.8973	99.909	43.4858	48.9335	33.4625	57.3021
62.0046	72.3187	19.5727	71.1278	40.363	103.969	25.8157	18.9101	19.0442	88.1813	79.5674	42.9184	90.4261	104.365	51.4309	66.7674	131.502	-20.797		157.776	84.7532	90.9644	7.41953	72.8524	39.7033	84.5179	71.0026	77.4545	98.6921	178.754	59.7564	147.636	91.3706	91.0612	60.6123	106.375		76.2176	89.86	95.0032	171.707	111.513	87.6774	94.7205	60.3186	96.8921	44.3848	47.7033	39.2877	65.7851
63.0924	82.9754	27.3373	50.6274	41.8173	111.958	28.1526	6.75594	23.1374	96.1885	80.7386	45.6794	100.195	110.071	59.2982	69.8664	144.913	-17.013		149.327	84.3024	106.867	-4.75273	70.557	63.6043	112.772	74.5342	73.5185	98.9233	197.918	88.1438	150.417	81.3904	87.6435	66.563	97.0891		68.1356	96.9384	103.642	178.761	92.6276	87.3732	94.576	57.8575	101.027	51.4778	46.8769	36.8498	72.3676
64.1802	83.5019	29.7481	49.1733	45.4514	112.868	31.8765	10.3096	20.1656	91.5199	88.0393	48.4144	100.496	104.326	50.6653	58.7853	148.147	-20.0967		155.178	92.8702	79.8474	-7.14954	75.059	49.0847	111.434	81.8328	87.3401	94.762	178.702	117.982	144.986	85.6225	86.1718	84.9387	106.887		70.7441	100.677	125.033	182.103	92.429	88.6484	97.8836	67.733	113.156	44.7332	42.4952	43.3301	69.2696
65.268	79.6323	25.0323	50.6212	50.8468	108.383	26.4744	16.7629	22.6025	100.025	67.8785	51.9904	86.2513	111.451	49.8804	53.5778	120.085	-35.7319		158.076	99.1352	91.4271	-8.97953	68.1432	20.3427	110.576	77.8549	79.0277	98.0626	175.535	130.315	141.345	88.8637	82.7316	84.8805	115.103		73.5399	99.9254	122.463	201.572	85.6415	90.9655	93.6618	68.038	99.6271	45.996	37.3025	40.8558	67.9175
66.3558	79.9467	23.9504	50.2305	47.2292	95.6174	22.4875	11.264	28.3161	93.2388	73.9642	61.7115	96.2622	108.315	48.4263	67.1944	126.272	-45.7796		156.788	96.2035	84.0606	-15.4049	64.3286	24.9562	100.889	74.1153	78.9733	95.822	194.079	99.8186	138.71	84.6663	80.8957	88.0614	117.252		76.933	103.648	137.857	187.892	99.0292	92.9223	98.1666	61.3947	97.1551	43.9506	22.8049	52.7546	80.5623
67.4436	79.264	33.5271	35.9931	53.5122	79.8948	20.7988	13.3506	25.0073	82.0284	65.8695	55.6813	97.0107	103.659	51.5463	66.2613	95.5822	-46.4646		148.168	111.125	83.048	-23.7748	54.8413	25.3563	105.938	80.6992	94.8909	99.1792	173.641	81.4937	110.952	87.3891	83.2219	76.2243	113.63		80.3215	90.8403	151.148	199.118	92.6182	95.3979	101.114	63.0351	104.913	46.9828	22.3995	49.6455	76.7856
68.5314	80.5375	24.3823	35.274	51.3014	69.8361	22.3092	24.6066	27.9715	95.659	60.1278	55.8828	96.4915	116.902	59.3079	74.4422	114.522	-29.2486		144.433	124.346	85.7888	-13.9205	62.8647	32.9249	100.498	92.7489	111.782	104.806	170.573	81.9058	137	85.5004	85.4477	69.7444	109.649		78.6125	70.4932	164.721	221.521	91.4498	97.6459	100.701	66.4532	95.9405	45.8047	13.6379	60.1657	76.1259
69.6192	80.7262	25.9896	37.6513	58.0364	88.3751	25.0104	21.4818	31.5889	124.83	58.4862	50.17	101.836	110.995	48.9729	77.6572	109.775	-30.7264		145.131	133.598	89.204	-10.5893	67.529	27.4753	97.0398	94.2855	109.308	103.658	183.233	56.5077	134.925	85.8236	75.2163	65.2813	108.97		76.9637	68.5411	175.531	211.517	111.002	90.0959	95.1102	63.2089	99.0555	35.4517	11.9149	65.7444	74.6553
70.707	80.8908	24.9114	40.7671	51.017	95.7267	25.4616	17.9064	31.4641	154.751	64.0367	45.9017	96.6506	109.454	41.0143	73.8635	140.773	-17.1665		136.483	107.1	91.4264	-10.9476	62.8562	35.6386	99.3729	81.4894	105.085	104.429	178.579	60.4777	147.089	83.2554	78.1561	57.7915	103.028		77.0209	63.6882	180.67	209.059	116.484	93.4728	92.9383	66.1282	102.923	36.3996	13.5023	49.5057	62.5081
71.7948	77.6258	31.3711	51.0133	42.0187	90.73	21.7814	15.2111	29.9494	137.323	65.4305	50.5537	92.3589	99.6239	40.2331	71.2501	146.711	-19.5944		145.692	64.707	102.606	-14.0425	63.8221	44.6518	82.661	78.8804	106.658	103.342	186.783	69.7679	158.141	86.1551	83.541	66.3587	94.2822		78.2883	61.1588	184.697	225.969	124.111	96.7975	100.413	71.5784	99.0874	27.9686	15.7917	42.7914	62.9188
72.8826	74.3328	24.3579	49.8214	37.4814	98.6127	28.7757	19.7181	26.8165	125.741	77.0921	44.6454	95.223	113.849	37.5157	75.4533	140.565	-17.5037		147.546	32.1197	99.6244	-17.2183	63.3308	30.373	73.4923	89.5947	102.708	99.2337	176.885	77.5636	140.157	88.9389	73.9077	57.2973	104.642		78.1892	59.5089	193.279	215.509	122.807	98.1262	98.7342	65.1024	93.6611	35.6576	15.2333	42.5283	52.6659
73.9704	75.7671	22.6278	48.0563	36.0672	116.608	24.763	34.9325	27.3711	147.429	71.1383	34.9011	98.5881	120.471	34.6832	77.3749	170.204	-18.1374		141.576	33.3352	92.2292	-13.1234	75.6026	19.4011	75.1252	83.6731	106.976	98.5617	166.011	58.6012	153.812	80.3435	73.3435	57.6474	88.5663		80.1893	53.446	208.175	207.189	103.635	96.8827	107.799	66.7384	104.525	32.1908	16.5373	48.1291	55.9187
75.0582	77.48	23.7496	63.7915	35.8702	116.275	36.7823	41.7655	26.3191	152.838	83.8323	17.4826	89.8007	106.09	34.3435	73.138	163.626	-2.01535		141.362	46.5095	88.6701	-13.619	60.56	35.9083	73.8854	88.3192	106.036	87.2239	148.736	82.0691	154.596	84.2079	79.4261	59.6816	90.2286		77.8582	45.5853	208.403	192.798	114.907	92.792	92.9675	67.7629	109.026	31.226	20.1821	50.0034	61.9102
76.146	78.2457	20.347	66.1142	31.1654	115.435	29.9361	42.5538	24.5338	169.219	75.257	18.6392	99.7202	115.084	41.8916	54.453	147.979	-8.44817		142.582	57.517	95.4497	-9.28511	67.2792	53.5218	67.5646	83.8205	114.287	91.8681	135.426	84.6919	166.941	96.5354	87.6701	51.7065	78.3617		77.4924	53.8303	210.382	175.21	109.544	98.253	83.8242	71.6728	112.755	35.8824	22.4193	41.3769	56.451
77.2338	82.4898	17.5905	82.2698	28.1729	112.002	33.2519	40.3565	23.6277	196.101	54.8912	15.7903	98.909	108.209	46.9395	57.9773	143.165	-32.3784		142.07	65.1387	105.479	-16.2279	58.4215	61.4477	74.6489	83.3433	99.6588	79.0379	151.621	96.9126	169.21	96.1065	80.5186	61.3531	90.9643		81.3067	58.2584	215.223	178.727	118.57	98.8512	90.2657	77.2222	95.731	37.5172	26.4055	46.1692	58.0172
78.3216	84.9795	16.9478	79.7643	28.6874	112.631	34.6008	24.6429	25.4699	183.92	53.2727	21.3706	93.8469	114.772	40.9537	57.9249	149.771	-51.8024		141.261	72.2955	113.086	-13.6176	54.2729	68.1539	69.7478	83.3882	117.818	86.5381	160.177	73.6284	141.393	90.1139	81.6696	62.0827	95.4865		79.5712	62.8281	236.568	167.246	122.961	94.6964	87.1345	67.1318	85.7269	37.8262	30.0014	32.5692	67.153
79.4094	82.939	14.9538	85.3008	32.25	114.34	33.0605	31.6825	20.0225	209.229	60.4432	27.8876	88.3947	128.669	42.1337	74.9093	131.138	-47.7304		146.309	66.1476	125.819	-9.10079	58.4301	63.9882	65.4042	90.2153	109.469	89.7923	145.643	82.9796	130.307	99.418	78.1628	63.1411	97.5814		83.1864	67.5593	230.632	157.449	123.798	98.3428	86.4564	69.9069	101.389	38.0903	26.6393	20.6743	73.0283
80.4972	82.8322	15.4142	74.1912	26.6785	100.929	42.228	26.0695	19.8766	241.485	51.3672	26.3119	92.2201	120.685	39.8523	77.0625	123.743	-35.7876		150.322	71.1975	127.569	-3.56367	75.5905	71.77	48.7261	92.9049	115.645	90.833	135.917	58.7995	140.148	91.0463	74.3042	69.9376	98.7235		81.9275	60.2051	225.433	133.549	124.947	102.356	91.0468	71.6391	93.8509	32.2337	20.6916	35.6262	69.7408
81.585	88.3184	15.919	84.8621	31.7653	86.7031	50.074	47.0325	21.8534	224.511	49.6809	30.4158	96.4031	117.561	39.4318	81.2013	121.909	-26.4275		148.653	74.27	123.642	-4.9653	60.9697	63.1091	65.0675	73.0686	97.8211	96.5168	125.258	50.8531	144.584	84.3753	85.1342	75.6106	99.9982		81.809	62.8599	242.923	119.831	130.695	98.6366	86.6323	73.7745	100.652	37.6595	9.44903	36.4336	64.4092
82.6728	95.3353	18.1629	92.3005	34.7808	82.7002	72.9383	59.7596	32.2391	246.643	50.1963	35.231	99.9034	127.838	35.8518	77.7786	95.999	-41.386		131.679	71.164	126.057	0.832259	49.6368	88.5815	46.5228	87.3388	105.092	84.903	130.438	84.9189	160.02	79.063	82.9142	77.6028	110.531		78.0961	55.8036	246.161	130.005	126.004	102.256	84.5372	78.0215	97.2693	47.1978	20.2998	41.0856	78.6093
83.7606	102.285	19.6809	84.9651	46.5744	103.705	78.8778	74.1742	29.491	299.825	59.0797	44.2577	101.971	133.626	36.3304	75.1045	113.757	-52.7068		129.852	74.9296	132.64	-4.29522	43.0615	111.707	36.7917	83.5735	112.445	83.1882	113.857	76.7176	142.593	66.9335	85.43	73.4769	101.43		82.0133	50.0528	219.145	120.473	143.002	98.4581	80.2131	71.5906	88.593	48.6534	21.553	24.7556	63.7875
84.8484	105.76	22.3077	60.454	35.162	95.8061	36.5914	91.8222	32.9874	375.433	58.3321	33.3179	96.6727	129.218	32.0793	76.4968	125.414	-57.9224		125.324	83.8436	131.454	1.55472	35.3962	105.472	51.6948	87.1924	112.262	86.4016	120.053	85.1356	146.79	66.6906	87.0469	90.0553	109.308		84.2782	53.8533	212.82	121.8	147.312	102.618	85.4141	73.5269	88.9265	45.4694	17.7635	41.1098	73.9486
85.9362	92.7547	25.1993	57.0333	39.348	71.8607	41.888	88.1413	28.296	320.331	47.4174	32.6801	110.789	114.615	35.3737	75.4049	142.999	-59.0549		117.635	92.4444	132.837	-1.76749	44.0172	101.698	61.8232	88.7944	111.149	90.8514	112.629	85.8689	141.855	56.9412	82.422	95.4594	105.434		79.7017	56.4838	240.543	130.053	131.554	103.876	88.8424	70.2488	89.3474	42.2385	19.6251	35.4851	72.8775
87.024	97.2076	21.7945	86.1937	40.2358	62.1812	39.9329	100.929	31.9247	335.476	50.9943	57.674	95.1296	135.211	37.1796	81.6749	136.692	-54.277		109.203	96.4024	128.254	5.86349	44.2433	94.7976	57.7331	84.2658	125.388	92.8522	125.444	92.3756	137.848	65.7186	84.1495	105.241	92.286		78.0049	53.8394	249.555	115.054	131.523	91.9003	92.5315	66.7415	90.1117	44.821	18.2624	49.1527	76.6459
88.1118	98.9664	22.1271	93.4874	50.3022	52.3996	40.7905	87.6504	22.0792	382.61	59.0103	62.0247	101.756	140.125	35.4327	82.8785	103.988	-46.5319		101.145	89.1861	111.775	6.27595	43.9543	135.282	69.5909	80.4051	110.881	85.6192	135.685	80.5633	147.203	76.6507	87.8997	85.6941	86.3887		86.5486	55.7536	233.892	113.752	139.965	102.66	94.2279	70.8377	86.4002	45.5394	30.0587	47.877	74.0843
89.1996	89.2272	21.7387	133.31	50.3187	55.175	34.0104	85.2501	25.121	360.246	76.2957	47.6109	114.327	134.098	33.8996	88.9194	112.687	-33.9876		96.7196	86.9614	105.077	5.34255	40.1706	113.804	77.512	80.2394	114.846	82.5074	120.227	87.6195	135.295	78.1456	78.0962	84.6451	88.9824		84.8956	54.3637	224.554	116.788	135.414	102.158	88.8264	64.1008	86.8357	49.37	33.3286	35.5012	76.0298
90.2874	86.0382	19.2975	122.225	40.8308	64.1696	24.9949	87.4817	28.1512	407.678	65.7297	40.5884	97.1091	147.509	35.9999	89.2649	92.4295	-32.9915		88.1135	90.2411	96.4883	8.59201	31.9438	94.6536	78.7406	85.9567	122.275	84.4686	115.334	67.0191	146.623	86.9345	79.8785	87.2133	113.336		87.4859	49.8732	224.515	109.777	134.743	102.731	92.5298	72.5405	95.2553	48.7568	38.167	42.1171	80.7715
91.3752	80.9195	18.2928	147.625	47.3846	61.8725	26.1454	96.0811	31.1881	395.905	69.3245	47.3953	100.226	139.129	30.6568	82.5252	100.448	-17.2575		91.6057	89.5918	83.8705	5.9391	32.6464	98.6092	80.1191	90.4168	121.391	88.5997	103.746	120.83	156.921	90.0586	84.6212	91.2521	103.265		84.3668	55.4911	220.167	112.799	137.227	103.151	91.1124	73.582	98.8514	51.4612	35.3014	47.5142	81.4386
92.463	85.7269	22.7569	125.156	50.263	66.4744	28.3355	96.6639	30.146	378.811	66.7213	30.0637	99.8368	133.38	31.6045	88.0972	98.0912	-6.9553		99.0953	87.4517	63.7665	2.02277	28.5991	121.374	70.1932	89.4956	112.191	86.9344	116.45	127.458	154.017	95.9215	82.9616	91.1054	91.3666		86.0846	49.0629	239.36	109.152	150.463	102.179	97.3314	68.529	102.568	48.752	43.3674	52.4955	74.2536
93.5508	91.9109	21.7328	151.353	46.8536	75.7735	35.9376	126.27	30.8075	354.697	60.3556	47.9927	91.3063	133.558	29.652	89.0487	108.697	-27.2152		91.0829	100.331	66.8568	-2.05668	28.1907	143.43	75.1042	85.364	113.085	76.2917	124.536	99.3667	164.981	90.8728	82.2831	89.1468	95.2386		77.9941	41.9758	219.068	91.1541	150.447	101.79	99.2632	78.1655	94.6345	45.5857	43.4128	42.0047	65.5942
94.6386	92.6897	21.6615	140.395	46.7308	82.9476	39.9705	128.41	28.1997	296.948	60.7574	44.8575	110.948	132.205	27.5156	90.6883	88.0172	-11.0357		91.5889	88.6818	63.5942	0.29321	23.1737	130.828	82.1	80.4443	118.038	81.7979	122.831	97.2472	172.567	85.7768	84.9345	86.8201	77.3666		76.3354	35.2117	206.915	92.4422	143.918	109.538	96.0875	67.4088	91.3166	52.5005	33.0792	56.03	85.6928
95.7264	104.58	24.3658	170.941	47.9847	80.0031	50.2863	152.643	32.1759	294.551	73.2845	39.0019	103.72	132.811	30.5688	85.6443	90.3513	-3.82544		81.3335	83.603	75.4785	-6.82838	20.1225	132.246	77.5861	80.4562	125.701	82.8556	116.844	115.834	179.293	82.1908	79.5989	98.4338	87.404		81.965	41.2846	223.941	93.4456	150.475	110.47	111.933	68.5079	98.4812	46.8174	29.0247	55.7528	76.1536
96.8142	106.856	26.7624	130.907	47.8381	70.1179	47.4725	154.866	27.7864	286.524	75.4885	50.4835	101.247	129.847	27.2761	80.9731	97.916	-11.3371		86.1227	71.9896	70.4552	-3.56353	10.3004	115.113	101.701	89.7685	130.408	81.399	121.352	123.041	173.03	87.0432	81.1182	96.5772	90.4092		85.2317	42.4824	210.571	81.5654	158.165	108.274	111.21	83.3566	93.1183	50.3902	39.8784	49.1161	82.7943
97.902	126.23	21.8825	150.434	47.015	57.0269	55.5431	166.483	27.2754	296.233	69.5817	44.8493	101.65	147.184	28.7578	94.28	100.858	-27.5073		90.8211	67.1844	68.8646	3.25049	5.81993	106.925	76.4071	94.0073	131.625	71.0411	150.092	119.783	172.992	89.4843	86.2305	88.5714	90.3396		78.4949	36.9316	210.044	67.3877	164.994	105.321	103.246	79.2079	101.249	48.4865	31.4326	48.8854	83.6633
98.9898	125.875	22.013	151.826	55.6983	43.0671	52.6731	153.247	28.8855	263.19	80.5238	30.9269	93.8067	139.794	32.1867	68.1223	107.261	-12.9844		92.3311	80.6345	68.721	5.80246	4.13118	112.679	75.0043	83.6774	111.097	86.5702	155.388	117.648	164.258	91.5636	78.2972	95.499	103.856		73.5406	35.1716	207.673	71.3599	179.301	108.345	105.833	73.8995	99.1803	49.3199	31.5975	44.9437	108.26
100.078	109.628	21.5892	103.523	59.5038	40.7833	67.324	162.765	28.648	242.085	72.6104	24.6758	102.275	145.507	31.2649	80.025	91.4478	-12.7274		79.5701	89.41	69.6191	4.07728	7.37321	105.674	76.9993	82.0998	130.234	84.2863	170.095	146.87	159.321	96.3107	78.3622	89.9241	110.623		74.1861	31.7549	210.404	66.7027	163.081	106.367	108.997	76.0032	101.038	52.1826	30.5962	48.5745	85.6204
101.165	105.831	24.9458	84.2278	58.453	36.6495	80.4772	153.967	27.1291	267.678	68.5294	23.6059	92.7682	138.45	33.5307	80.7738	101.304	152.719		82.5719	97.533	71.0862	2.34311	6.38556	130.14	63.1622	81.9367	131.65	82.1422	166.027	131.993	165.113	84.9319	71.8957	88.0404	118.592		75.1548	31.6459	220.951	76.6021	156.688	105.782	104.592	78.2017	93.5209	50.1658	27.0762	46.2797	86.2352
102.253	98.2058	22.3589	98.0203	45.494	37.8677	80.2243	164.178	30.839	295.111	71.4797	31.0085	87.4266	139.77	35.5355	83.4761	101.909	141.382		73.125	131.841	82.2056	5.59258	9.05399	122.288	82.5833	78.0967	131.964	85.4218	167.437	155.486	174.434	76.8364	75.8123	81.1501	116.149		76.6975	34.9283	219.94	77.5106	153.574	106.784	108.982	76.8607	101.124	47.0822	33.3268	47.9589	107.766
103.341	90.0125	25.9445	74.9752	39.0198	46.4776	97.7716	131.131	27.3888	264.501	78.8328	51.6681	104.17	137.047	35.0531	109.066	87.1883	120.282		83.8713	141.472	77.8447	14.3757	11.8101	129.121	79.7504	75.5623	116.901	78.7231	173.787	148.646	179.219	80.1495	83.5821	73.811	107.11		74.1172	31.6032	220.415	76.7371	159.95	103.737	105.629	73.99	103.193	46.0543	36.7578	53.639	83.7031
104.429	92.6021	27.3634	85.3692	37.6495	54.4474	98.9843	132.603	26.2769	221.882	73.7044	64.3622	88.0024	133.063	39.65	111.09	75.0936	133.029		90.3124	130.677	77.9938	15.9766	14.6082	139.361	79.1068	73.8395	102.499	80.5364	160.569	143.997	169.187	76.2774	78.3772	78.2816	100.673		72.2568	45.2025	231.056	79.3723	172.695	107.188	107.355	77.4875	98.9474	46.4573	30.7249	44.7491	89.729
105.517	77.7304	28.4002	89.364	38.3272	53.5907	89.9021	178.39	25.1813	230.722	77.2741	53.3986	90.9941	138.569	30.9966	102.117	87.4739	157.651		88.5436	120.94	86.7613	19.4483	12.6196	140.124	68.4501	69.4499	105.687	77.5556	151.926	128.473	171.141	75.0842	77.9527	86.4192	99.2948		70.0772	36.6937	211.452	76.213	155.406	113.223	106.222	72.6616	107.102	46.8789	38.758	42.973	101.081
106.604	80.2059	31.1822	79.5359	38.3534	50.9165	71.9937	225.676	30.174	219.663	78.6993	48.2667	96.3765	129.939	31.3383	109.095	62.8267	130.08		101.547	116.742	91.3256	36.3634	7.18287	97.2367	78.2689	65.2132	117.005	87.4975	143.348	142.198	160.801	75.7939	74.0575	97.8881	112.679		65.0994	36.5084	238.215	75.4772	149.476	107.038	108.873	67.5588	103.109	47.0291	30.3974	44.9952	92.891
107.692	86.7278	38.2246	109.283	53.0923	58.6454	57.565	190.231	31.6198	181.341	67.2773	50.0425	105.239	139.465	33.2934	97.9925	74.6468	132.956		97.9068	121.42	99.8106	46.9827	4.49599	106.441	83.0059	64.6195	114.483	81.448	128.052	155.034	152.853	78.1787	74.2068	106.538	111.147		67.9841	31.6236	240.19	55.9868	159.177	108.777	107.258	72.3284	112.143	44.5641	33.672	36.1964	73.3598
108.78	85.8408	38.5184	91.9088	54.9221	66.6978	55.6723	144.925	30.5085	167.519	65.0834	47.1993	94.6555	140.068	34.9827	103.638	86.8554	138.037		19.36	113.886	88.8971	35.0904	8.21017	102.044	82.4043	71.8077	129.409	82.1144	119.062	146.491	139.299	86.8736	75.8771	103.812	118.722		71.7431	49.1751	230.186	55.0539	144.238	109.546	112.406	73.3599	116.797	45.85	29.8786	48.1699	81.974
109.868	105.827	38.2619	109.746	53.5733	72.8709	62.3451	124.328	25.795	194.529	66.0215	43.2889	99.0376	134.324	37.8389	107.926	74.3077	105.598		16.0499	114.912	91.1979	44.9441	3.19514	79.8149	84.7549	59.1018	124.277	86.6731	134.018	150.383	155.456	85.0099	74.5002	99.9121	120.231		73.1932	60.4138	239.266	49.7902	148.834	109.043	112.424	75.6579	109.451	39.5885	29.4534	55.8562	85.9922
110.956	100.142	36.803	117.916	57.0539	70.8997	65.7682	124.803	23.8306	173.931	67.5686	57.6301	99.7659	146.629	38.3257	107.806	94.4061	105.082		25.3389	109.509	84.7283	49.241	1.9691	69.2147	82.4174	66.2659	135.187	82.9771	128.605	141.083	151.115	93.3829	68.4447	93.2436	116.02		70.2575	49.6242	232.646	48.0256	143.541	105.197	107.82	72.01	110.263	41.2198	30.2	67.4979	80.0845
112.043	104.82	42.9147	115.543	69.7365	71.1761	61.3577	104.938	28.6107	162.332	75.6688	47.151	90.2395	131.828	35.5547	96.1665	82.7012	95.074		28.3703	103.153	84.8099	63.4005	2.98888	72.2498	82.0515	73.0551	133.411	80.1665	116.487	171.013	150.655	93.1271	70.4443	97.5612	120.483		72.7189	56.9881	238.431	47.1834	156.528	109.693	104.246	72.669	99.6215	45.7377	42.0108	53.5392	93.6789
113.131	103.332	55.2656	111.383	57.8441	61.8404	58.0901	102.638	32.7098	154.24	74.3776	49.5662	86.7969	138.123	31.1364	89.2565	103.079	86.6613		39.4314	100.603	86.1556	63.6261	4.94322	56.7585	76.4358	66.7215	143.898	76.0617	117.604	146.185	159.621	90.4104	74.0743	92.6845	106.412		74.2055	56.9269	243.316	50.2097	136.166	103.237	106.908	75.5859	117.441	57.1052	39.6701	51.9109	96.7087
114.219	123.481	53.404	81.1076	61.0752	54.9411	57.3969	116.319	27.675	160.79	73.5138	41.865	99.3911	126.752	32.0568	91.8112	95.6289	77.2779		50.294	108.207	97.5667	66.3947	18.8296	85.7895	79.3991	67.7117	135.751	78.5683	102.106	155.608	163.874	94.9605	69.2125	82.7508	109.517		72.9168	60.8068	236.278	50.2022	129.243	103.897	105.494	74.9145	119.207	49.3985	37.012	54.3444	73.7334
115.307	121.947	49.6979	85.9547	59.6972	50.035	74.5688	107.898	30.339	172.513	72.5492	57.7958	104.384	137.041	36.8993	79.6757	62.1542	69.2644		54.3167	123.473	100.764	65.1264	15.2719	98.172	63.3719	71.832	136.01	79.8311	90.1237	153.444	154.127	105.047	74.1839	72.0989	100.981		71.7923	62.2829	247.495	45.6734	138.341	103.186	101.862	74.544	114.601	49.1527	31.0927	38.124	94.4434
116.395	131.78	42.6914	81.7008	57.3061	52.3858	79.6718	141.789	32.7458	174.361	74.835	63.522	100.414	127.863	29.5296	83.8105	61.1353	49.561		30.7199	126.067	90.5281	72.5712	-4.7019	104.199	78.6396	73.5385	131.209	76.6589	101.088	155.172	147.826	109.199	75.8568	66.5994	100.228		70.8019	66.6249	231.8	41.1225	165.986	103.271	94.9966	72.6513	106.408	51.514	27.5931	56.2763	89.6175
117.482	124.334	49.4469	67.4485	50.0469	40.6329	80.2111	124.865	30.8165	165.611	67.8985	58.9413	104.487	123.549	35.3313	64.58	60.9612	89.9373		80.2428	119.555	93.5808	64.2953	9.18187	111.889	75.5767	76.7681	133.885	84.0132	84.513	205.535	151.882	105.676	77.8084	76.8561	101.768		68.952	64.1678	216.574	46.1351	164.467	99.759	88.8342	84.163	105.004	49.3524	22.885	54.4147	97.8568
118.57	136.781	54.2117	84.1717	67.282	44.7011	70.4282	105.468	22.4715	163.591	72.3149	53.6119	91.252	135.22	37.2801	82.3715	45.7366	96.9297		62.0048	112.752	91.6815	73.7374	88.8841	110.258	84.9825	72.5438	139.59	77.769	97.9748	208.449	171.425	108.468	87.8116	74.3233	92.0522		66.3557	71.599	212.216	50.5896	163.67	97.3948	99.7921	76.489	110.294	46.0029	23.3684	49.0232	97.9454
119.658	125.801	45.5364	91.3599	75.1526	47.8462	57.8644	103.511	24.2646	154.817	62.7303	79.708	90.9205	131.542	29.0463	77.0822	39.6247	104.827		67.6378	103.339	98.2487	65.2294	110.279	127.206	93.4709	79.9746	143.666	77.2777	96.6923	229.537	160.631	113.124	83.4973	69.2595	98.2501		67.6806	75.445	206.674	55.4164	178.377	104.562	101.32	74.26	115.1	42.5625	23.8402	49.3481	89.6177
[truncated: 44 more columns]

## Sheet: Fig4
Fig 4D
	WT					KH1*					KH2*					KH1*KH2*					dKH
				MEAN	SEM				MEAN	SEM				MEAN	SEM				MEAN	SEM				MEAN	SEM
No treatment	20.8	19.6	20	20.1333	0.352767	20.9	23.2	16.7	20.2667	1.90292	20.4	20.5	14.6	18.5	1.95021	21.6	25.9	32.7	26.7333	3.23127	25	21.7	16.5	21.0667	2.47409
1,6-hexanediol	20.5	15	18.6	18.0333	1.6128	17.1	11.7	11.6	13.4667	1.8169	10.2	20.4	15.5	15.3667	2.94524	13.9	20.4	23.1	19.1333	2.73028	9.1	10.2	17.6	12.3	2.66896
Fig 4E
	WT					KH1*					KH2*					KH1*KH2*					dKH
				MEAN	SEM				MEAN	SEM				MEAN	SEM				MEAN	SEM				MEAN	SEM
No treatment	99	99	99	99	0	85.1	88.9	87.3	87.1	1.10151	81.2	91.5	90	87.5667	3.21265	87.5	97	93	92.5	2.75379	96	98.4	96.2	96.8667	0.768838
1,6-hexanediol	6	11.3	9.9	9.06667	1.5857	33.1	29.3	46.1	36.1667	5.08637	21	32.1	28.4	27.1667	3.26309	21.6	25.2	21.4	22.7333	1.23468	21.2	19.4	30.6	23.7333	3.47243
Fig 4F
	WT	KH1*	KH2*	KH1*KH2*	dKH
	0.931	0.855	0.869	0.952	0.643
	0.929	0.947	0.943	0.911	0.853
	0.94	0.917	0.706	0.94	0.788
	0.877	0.942	0.92	0.929	0.853
	0.916	0.864	0.85	0.949	0.81
	0.939	0.953	0.913	0.935	0.708
	0.943	0.799	0.85	0.953	0.846
	0.916	0.85	0.899	0.938	0.952
	0.881	0.871	0.934	0.942
	0.903	0.919	0.938	0.912
MEAN	0.9175	0.8917	0.8822	0.9361	0.8066
SEM	0.007543	0.0162	0.02247	0.004739	0.03376
Fig 4G
	WT					KH1*					KH2*					KH1*KH2*					dKH
				MEAN	SEM				MEAN	SEM				MEAN	SEM				MEAN	SEM				MEAN	SEM
No treatment	96.2	96.4	92.4	95	1.30128	20.4	7.3	8.3	12	4.20991	89	94.7	94.5	92.7333	1.86756	62.2	52.9	56	57.0333	2.73394	96.4	99.1	93.2	96.2333	1.70522
1,6-hexanediol	1.6	0	0.9	0.833333	0.463081	2	5	4.8	3.93333	0.968389	4	5.9	6.9	5.6	0.85049	9.5	16.8	22.3	16.2	3.7072	58.7	57.1	54.2	56.6667	1.31698
Fig 4H
	WT					KH1*					KH2*					KH1*KH2*					dKH
				MEAN	SEM				MEAN	SEM				MEAN	SEM				MEAN	SEM				MEAN	SEM
No treatment	98	100	99	99	0.57735	72.6	79.8	69.6	74	3.02655	97.1	96.3	95.5	96.3	0.46188	75.2	75.5	83	77.9	2.55147	97.2	96.5	96.1	96.6	0.321455
1,6-hexanediol	5	4.8	5.9	5.23333	0.338296	49.5	40.5	40.6	43.5333	2.98347	23.7	21.1	17.6	20.8	1.7673	37.5	35.5	37.6	36.8667	0.683943	78.1	73.1	79	76.7333	1.83515
Fig 4F
	WT	KH1*	KH2*	KH1*KH2*	dKH
	0.361	0.276	0.524	0.744	0.54
	0.481	0.364	0.576	0.74	0.537
	0.488	0.519	0.512	0.72	0.567
	0.457	0.51	0.405	0.824	0.668
	0.451	0.412	0.292	0.618	0.801
	0.436	0.366	0.279	0.662	0.637
	0.538	0.397	0.419	0.697	0.759
	0.482	0.438	0.341	0.539	0.743
	0.444	0.341	0.667	0.662	0.672
	0.555	0.325	0.642	0.682	0.56
	0.437	0.338	0.522	0.619	0.703
	0.569	0.426	0.554	0.739	0.585
	0.603	0.254	0.5		0.564
MEAN	0.4848	0.382	0.4795	0.6872	0.6412
SEM	0.01833	0.02213	0.03448	0.02155	0.02501

## Sheet: Fig5
Fig 5B
	EGFP	WT	KH1*	KH2*	KH1*KH2*
	0	100	5	100	0
	5	100	0	100	0
	0	100	0	100	0
MEAN	1.667	100	1.667	100	0
SEM	1.667	0	1.667	0	0
Fig 5E
	WT	KH2*
	13	10
	13	12
	12	14
	20	13
	38	14
	34	22
	18	21
	24	13
	34	14
	42	18
	20	8
	25	8
	17
MEAN	23.85	13.92
SEM	2.801	1.3
Fig 5F
	WT	KH2*
	0.77	40
	3.46	66.67
	41.67	64.29
	15	38.46
	13.16	64.29
	58.82	22.73
	66.67	19.05
	37.5	23.08
	23.53	21.43
	45.24	72.22
	25	25
	44	25
	52.94
MEAN	32.9	40.19
SEM	5.854	5.999
Fig 5J
	WT																								MEAN	SEM
Anterograde			0.1413	0.1854	0.1425	0.1708		0.1413	0.1426			0.1423	0.14		0.1568	0.2128	0.2093	0.1545		0.228		0.1424	0.1708		0.165387	0.00776361
Retrograde	0.1425	0.1521				0.1992	0.2093	0.1698		0.1995	0.1424			0.175	0.2133		0.1826	0.1382	0.156	0.1425		0.1995	0.185	0.1401	0.171687	0.00679205
	KH2*
Anterograde	0.1638		0.2545			0.3141	0.1803	0.1697		0.2352		0.2281				0.2519		0.1571	0.1403	0.1425	0.142	0.3019		0.2116		0.1515			0.1412	0.1381	0.1424	0.1417		0.1408	0.1422	0.2243	0.1934		0.1966	0.1425					0.2088	0.1813		0.1391	0.1836
Retrograde		0.1426		0.1425	0.1983		0.2137	0.1632	0.1425		0.3228	0.1996		0.147	0.3305		0.1482	0.1405			0.1423	0.2232	0.1407	0.1886	0.1415	0.1524	0.226	0.1423	0.1545				0.2083				0.195	0.3032	0.1953		0.1567	0.1391		0.2276	0.2234	0.1425	0.2269	0.1405	0.1579
Fig 5K
	WT	KH2*
	0.6896	3.172
	1.4719	0.69
	0.6841	1.2319
	1.7945	0.6899
	0.6898	2.8789
	1.7908	1.5203
	2.0264	0.6896
	1.5058	5.6921
	0.6899	3.1244
	0.9654	2.0698
	0.6891	0.7116
	0.6889	4.7995
	0.6774	2.1519
	2.0598	1.4405
	2.1647	0.679
	3.0205	0.6899
	1.7934	2.7529
	1.6546	0.6811
	2.617	4.7869
	0.678	0.6847
		3.6799
		1.0938
		0.6886
		2.8624
		0.6684
		0.6891
		0.6861
		3.0246
		2.0447
		1.377
		1.0854
		2.816
		2.9351
		2.8479
		0.6897
		1.5165
		0.6731
		1.1016
		2.4448
		1.0984
		2.033
		3.3054
		1.9287
		1.1046
		1.1017
		1.0932
		0.6766
		0.6891
		1.7921
		0.9445
		0.688
		3.2989
		1.0809
		2.7571
		0.6862
		3.3254
		3.7226
		0.686
		0.6885
		4.3997
		3.8615
		1.3674
MEAN	1.418	1.877
SEM	0.1649	0.164
[truncated: 14 more columns]

## Sheet: Fig6
Fig 6B, E-F (soma FRAP)
Time (s)	WT (granules)														KH2* (granules)
0	0	0	0	0	0	0	0	0	0	0	0	0	0		0	0	0	0	0	0	0	0	0	0	0	0
1.0855	-0.770232	-2.39624	-2.30062	-4.92658	-9.29907	9.3247	1.18301	2.48626	-3.24205	2.32744	7.64519	3.10653	-3.26292		-2.27857	-2.42287	-1.282	-3.97284	-1.88842	7.5123	-2.01158	1.78136	1.7372	-2.15964	2.44097	10.7697
2.171	2.1243	0.500172	4.62074	-4.18465	-8.58	14.7083	-3.5488	3.76806	0.412898	8.18709	6.79553	5.18065	-0.590078		5.04762	11.8748	10.0253	3.33012	3.14948	12.2799	7.07219	9.72537	7.16155	5.36626	7.59326	11.7525
3.2565	4.54264	3.52354	10.3766	-3.88154	-8.78841	12.8501	2.06682	4.27199	-1.3329	5.02368	9.38635	5.30305	0.609147		5.07125	27.339	8.20022	4.32274	4.17101	14.2962	12.4829	14.4932	9.90803	-1.61276	10.472	13.065
4.342	3.5128	7.95116	6.49587	-3.75249	-7.91295	11.8639	5.48437	5.5752	-0.970974	5.03581	11.9346	10.2805	1.07309		16.9234	31.5043	8.26645	3.39057	7.52439	16.7557	8.758	12.9323	10.3924	4.18649	10.0117	17.8957
5.4275	5.5271	4.92012	3.44872	-3.15899	-7.9079	15.8122	8.38718	5.93127	1.55916	7.54023	10.6665	19.2496	7.96403		20.6589	36.3799	-3.90287	9.19105	13.1695	20.5019	13.5428	14.4921	14.2792	-5.40247	21.5357	17.5154
6.513	6.67981	8.88482	4.25558	-2.79907	-7.59997	13.2604	7.82869	5.27554	3.23666	6.22778	17.3262	18.7806	2.74348		16.115	37.8862	5.64795	3.32484	10.1641	20.5844	16.7768	19.1238	13.9245	0.684155	9.82574	21.7862
7.5985	6.80311	9.02673	8.45244	-2.78793	-6.68617	14.3086	11.8543	6.35217	4.40528	5.03575	14.2489	21.0835	5.02529		23.3877	52.1322	4.82653	7.33869	13.9515	17.6131	12.7721	18.7926	9.63027	6.00763	22.2543	22.0711
8.684	6.42728	9.34183	7.07854	-3.13034	-7.26491	13.8333	11.2279	9.22331	4.97663	5.22871	15.6326	19.1534	6.44033		28.0619	45.9676	18.1583	15.5858	10.6746	25.8759	14.7685	18.7485	11.9191	4.59033	11.5632	23.303
9.7695	6.74496	4.33826	11.3821	-3.30143	-6.3528	15.1329	9.94363	8.40878	3.70675	5.95028	15.3289	14.7322	10.4936		29.5412	52.6058	19.5766	11.732	11.0323	23.9125	17.5065	23.4756	10.7155	2.50356	13.9343	23.2244
10.855	8.31382	9.20992	19.2529	-2.15635	-6.49618	18.1907	10.0347	7.28041	4.73683	5.79658	13.4624	17.0268	4.43211		30.9879	50.7454	20.6679	17.504	10.9378	25.9775	13.0221	16.7807	16.1942	3.46297	18.8573	21.1609
11.9405	7.87496	11.0305	10.8521	-1.54448	-6.67453	18.9111	8.52004	9.53802	5.86317	5.93106	18.0836	16.8334	0.347199		33.6379	49.4482	12.2485	11.9908	17.0964	24.298	12.5643	18.7064	12.0102	-0.0084794	10.8735	24.5441
13.026	6.4595	7.01333	13.8066	-2.06748	-6.17334	16.9115	13.9721	7.48569	3.85316	7.46984	16.1578	19.2882	8.58736		28.0888	50.0424	18.486	20.3522	14.1114	25.899	13.0014	21.8742	16.3304	-1.54429	12.4491	25.2355
14.1115	6.35613	8.13672	16.5297	-1.44305	-5.47873	16.144	12.4266	5.98525	6.2447	5.87844	19.5848	28.459	5.36578		27.3146	53.424	22.1444	14.1474	16.2712	22.6921	16.2623	18.3265	14.2364	9.19402	13.0529	26.0496
15.197	7.83058	6.64897	14.376	-1.86477	-5.48251	11.8848	11.9029	7.36328	6.1119	4.85107	15.2744	16.6222	7.28885		34.9254	58.1728	16.1874	11.634	15.9919	27.9104	16.3143	20.7137	9.10226	4.90745	17.1053	27.3603
16.2825	10.5158	9.66115	14.5285	-0.900456	-5.94634	15.7417	16.6529	7.41888	7.65771	7.17757	16.3648	29.318	16.2017		26.9375	58.0504	23.8867	18.9818	14.7309	24.7884	17.2591	21.4997	6.50842	5.48575	11.7048	24.9502
17.368	8.34619	10.3511	11.8003	-0.474529	-5.49017	15.6342	17.8878	7.58027	6.7844	7.63812	16.164	30.0514	14.0099		31.8193	58.498	11.7287	20.435	16.8415	27.0908	18.5646	21.4921	12.6076	10.8012	8.80675	26.8109
18.4535	9.98069	7.76693	10.5084	-0.104014	-4.29036	13.5702	15.5089	8.04969	6.50231	10.4708	12.8076	17.1641	8.44162		26.4902	56.0437	10.1129	22.1903	15.7114	23.387	20.0169	16.3862	7.20489	5.6837	10.2889	28.4952
19.539	9.30283	14	14.055	-0.361587	-4.59303	12.8008	10.9275	7.07391	4.79388	8.76258	15.864	16.7654	6.05327		22.8023	60.5379	6.60872	19.4748	19.4473	28.9111	20.6864	14.186	9.90376	7.48082	10.5434	30.3365
20.6245	7.36194	8.13023	9.87726	0.381861	-4.68441	15.2791	14.249	10.469	8.92789	8.80794	18.3187	19.8485	3.89647		32.259	55.4666	16.2305	18.5315	20.5067	28.8269	15.5536	21.1313	7.57164	2.91556	6.54168	28.4052
21.71	10.2864	9.70655	9.60545	0.733235	-4.85397	16.1949	15.582	7.97847	5.05258	10.4366	15.4139	21.7921	2.78037		19.835	57.9058	16.6941	25.2227	17.4726	24.7247	17.608	22.8151	12.5977	9.89541	21.6016	31.6241
22.7955	10.1782	11.5751	16.2191	0.78106	-4.37635	17.3075	18.4693	7.14089	6.40621	5.95252	19.4227	21.0944	14.7361		30.5196	57.8457	25.6884	20.8245	19.1765	24.8015	15.7146	24.8282	15.9834	7.45058	19.8418	30.4239
23.881	9.05551	7.95977	13.9311	0.443474	-4.30234	12.8662	12.8728	9.21089	4.04843	11.5052	16.5873	22.273	10.6043		32.0991	53.6314	18.683	25.3904	16.5218	22.4454	16.1768	27.7477	17.9314	7.7668	17.0699	29.5835
24.9665	8.50327	8.48431	18.2883	1.17016	-3.98054	9.45437	13.9141	7.1604	5.42127	10.2515	15.9716	26.5418	12.0822		34.9973	60.6022	7.41262	22.9642	19.2704	24.6028	12.6666	22.785	19.638	11.224	27.4279	32.7124
26.052	10.3252	14.069	15.4361	0.910343	-2.95744	11.9276	17.0634	6.02261	2.99271	15.7192	15.2126	30.0835	16.6411		29.1314	60.5572	23.0761	23.8472	16.0496	15.7798	5.63503	25.7227	17.0212	8.45706	22.6393	30.1379
27.1375	11.1267	11.9303	14.1254	1.04914	-2.96207	15.3819	10.307	9.67568	4.17699	20.2185	15.7271	26.7454	13.368		31.2795	54.7848	24.961	24.6538	20.0279	23.988	10.3039	27.7635	21.3495	2.44417	31.5477	26.5598
28.223	9.50429	13.5856	16.0413	1.40958	-3.29998	12.7005	10.9589	8.62668	4.88947	14.3862	16.8071	27.4199	13.5308		26.5518	55.9208	25.0805	23.2438	18.5229	34.0084	15.5944	31.751	22.9134	-3.32068	19.5905	27.5213
29.3085	12.4791	12.5684	9.33868	1.22235	-1.72005	15.0352	5.94169	9.47152	5.3008	17.0314	10.8884	25.9858	19.709		22.8914	57.8899	31.5518	26.901	17.3204	33.0046	18.4815	25.6378	15.6223	8.68009	40.6636	30.7993
30.394	13.4751	13.5203	18.8059	2.03874	-3.27531	19.4761	9.57847	8.7953	6.09167	19.7418	11.8581	21.6735	21.5853		23.4894	55.1955	24.2177	25.1267	17.7668	27.6825	23.5864	28.0324	17.1799	10.9706	30.0594	22.9206
31.4795	13.2025	19.8102	21.9404	2.65838	-2.90863	17.303	9.8574	10.1614	5.07025	18.1559	9.66764	20.4478	16.9708		31.9464	63.464	25.0529	25.6402	17.6155	30.0598	26.0522	26.8376	9.26394	-5.83239	22.6679	22.7512
32.565	9.97729	18.3746	17.5681	3.65895	-3.23574	18.5944	13.0935	11.8972	5.0333	22.3581	17.0665	21.1055	22.8981		29.0229	54.0249	21.7776	21.2899	17.7591	26.0577	20.4975	25.8464	9.21338	3.45028	19.9368	24.9324
33.6505	11.213	16.7146	16.21	3.07764	-2.62652	16.043	10.0848	10.5177	4.71599	19.2314	16.2748	23.5512	20.2247		28.4216	62.7308	22.5572	17.4946	19.5337	18.1784	26.699	28.3	18.5965	5.03886	14.0422	20.0189
34.736	14.2148	17.5287	15.5067	4.46339	-0.469562	16.0436	12.1771	11.9283	7.94499	22.2772	11.025	24.5084	21.3649		31.2965	62.648	37.763	13.9132	17.6607	25.6084	24.7026	32.27	14.8095	8.31161	17.9864	18.5769
35.8215	13.2536	10.5786	18.19	2.32503	-2.41761	10.3733	13.3921	11.5678	6.49052	16.9315	16.038	18.6963	18.5083		22.2549	63.3466	40.0408	12.7458	16.5188	24.2312	27.5656	23.8968	15.3099	13.082	29.1296	21.5066
36.907	13.2224	14.7575	11.6777	3.02189	-1.67016	10.9957	17.3666	11.028	7.04069	14.8764	18.3924	23.5954	20.0165		21.3864	56.6443	31.0754	12.1608	17.4525	31.7376	28.7531	31.925	8.58859	7.92424	16.9584	24.5888
37.9925	11.7262	14.9679	9.93524	3.38664	-0.10114	11.3445	22.0971	9.45965	7.13472	20.6752	21.0546	17.8926	29.9923		19.9981	50.6642	25.2142	8.12176	14.3233	32.1015	28.2321	35.7387	14.3207	15.585	11.9692	25.0472
39.078	12.627	16.8967	11.4167	1.13199	-1.16725	8.22317	20.4644	13.2856	9.74001	16.9767	17.4552	16.7717	17.9349		27.3439	54.7623	24.012	20.1477	19.9243	26.2873	20.2287	27.8443	9.43899	13.2757	15.8638	23.8194
40.1635	14.0144	17.6525	17.8951	2.37309	-1.85187	7.94941	21.5757	9.28718	11.0528	17.8723	17.6814	16.6455	16.0516		32.7254	57.9042	27.4881	15.4186	17.6221	27.1399	30.3228	27.7086	11.741	9.2182	20.5557	22.9445
41.249	14.5299	15.4967	10.4855	2.88197	-0.631558	8.27563	21.4418	11.9285	14.2139	15.5375	12.4602	25.0719	13.6103		33.5435	60.2327	36.2643	19.9522	18.1706	27.9738	28.1515	30.3259	16.2398	9.30206	14.6792	21.7006
42.3345	13.9073	19.6221	14.4799	3.85017	-0.622726	10.1846	18.599	11.1239	11.7362	18.0674	12.5831	22.4473	8.44645		33.8991	58.9946	21.9508	18.5834	18.0731	28.7757	29.2585	28.0618	18.5788	5.08033	14.218	24.9369
43.42	15.3842	19.9403	14.2039	4.49979	0.0256245	10.4367	15.0471	9.34882	11.9253	17.8319	18.4306	19.947	16.1342		33.9561	61.0312	20.6796	18.1158	16.302	31.1094	28.0531	25.1929	21.7456	11.2955	15.2371	23.2067
44.5055	18.44	15.6263	5.03166	3.36548	-1.22435	12.0653	17.4745	9.46968	8.87946	15.6354	10.6031	22.4398	19.9656		29.7818	56.2953	21.1855	24.4847	21.5264	36.826	35.9222	35.0835	18.7533	24.7695	17.5502	20.1875
45.591	16.9506	14.35	12.2904	2.72573	-2.10763	11.9986	9.88125	11.1925	16.2538	17.2701	16.5575	10.9586	15.7634		30.2078	56.6966	19.9035	23.3214	23.1535	32.7445	35.7179	30.7754	10.9647	18.7113	23.3026	15.4166
46.6765	18.1533	17.6278	16.4341	3.13707	-0.710036	9.51114	15.3733	7.71472	11.9218	15.5873	11.9394	15.3036	22.3196		36.128	55.499	18.1452	22.3942	19.0208	38.3604	42.1865	35.2681	19.1319	21.5464	9.97285	15.1307
47.762	13.8941	14.3718	6.9123	3.83459	1.88069	6.27985	16.3275	10.5038	12.1726	16.5486	12.0775	18.9018	9.43879		35.7986	54.6486	16.7941	19.3742	23.8405	24.9523	35.4644	26.7058	15.5567	22.4351	19.0238	9.94376
48.8475	17.2959	15.0363	14.3411	3.7283	-1.52628	4.04755	16.005	10.4368	15.6585	22.0871	12.7738	19.0909	19.4543		40.4898	52.9957	15.1236	23.4774	20.0895	34.8535	27.8583	32.5212	12.9996	18.6847	18.4573	6.36412
49.933	16.3174	13.3009	14.1021	4.92065	-2.72405	7.15921	18.2306	8.71455	13.3774	16.2153	15.3843	16.7963	18.0976		38.8882	56.5042	5.76623	15.3906	22.6867	34.0317	29.8673	23.8615	15.2913	20.1879	26.5644	6.33738
51.0185	16.2643	20.2628	17.6263	4.68498	-0.576626	6.55668	16.2429	5.06697	11.1326	17.2385	11.2303	7.9972	19.5906		44.0203	63.19	21.5738	12.8865	18.1251	31.7436	30.6028	22.1104	15.9149	17.5011	29.4044	7.88281
52.104	18.936	17.6577	16.8561	5.02207	-0.797901	6.53892	17.4072	7.17165	9.81481	16.4901	21.0401	21.1125	19.8345		43.8599	58.8911	20.8506	14.6072	20.4053	26.6937	26.9607	24.8091	16.027	3.38296	25.062	9.76632
53.1895	17.5789	17.1313	13.8326	4.58069	-3.02942	4.87987	14.6009	8.84133	11.8058	18.9205	17.7628	21.7013	22.6565		38.1949	61.0309	29.0998	23.9693	18.0378	31.8897	29.0358	29.1621	18.5195	16.1787	16.7139	13.1784
54.275	19.9642	23.2148	20.962	5.26025	-1.62445	15.7251	18.6092	7.40447	9.02439	16.5459	18.1942	20.756	23.508		46.5701	52.4976	34.6062	25.4815	22.7601	36.3464	24.511	24.4382	11.9919	13.3608	23.8472	20.0606
55.3605	20.3414	24.3186	13.4686	4.77485	-2.05184	12.9324	17.0243	6.45545	11.2677	16.3863	12.3482	23.6136	30.0184		43.6019	63.6585	14.0527	25.1653	30.5691	37.3863	20.2642	30.0224	16.0872	17.321	18.0718	20.951
56.446	19.4235	15.6736	14.5417	4.81114	-2.89183	10.4573	10.6553	9.69766	9.32338	15.5289	21.72	19.4072	21.2928		42.433	58.1425	20.324	25.0615	23.9518	40.6485	22.0155	25.2301	15.9773	19.5737	22.7053	22.3412
57.5315	15.4234	21.7473	8.72148	6.1866	-0.807459	13.599	12.7757	7.16636	8.06998	19.8416	19.0903	21.9276	29.2716		47.9005	51.46	29.8554	16.8013	19.2965	42.4099	14.5512	30.5526	17.7806	15.6429	15.3553	17.4139
58.617	18.6926	18.6099	0.109631	3.61043	-3.1836	13.5619	10.4351	10.7444	9.74361	20.0442	19.1382	22.8474	25.9497		44.4717	57.011	42.7657	20.055	24.271	37.739	13.7418	28.7416	25.4543	18.7366	13.7568	17.1661
59.7025	17.5882	20.7146	10.2576	5.50102	-2.39438	17.021	10.3212	6.50695	8.38477	19.5734	20.2542	11.787	24.3119		44.9767	58.3064	34.0115	20.0711	24.7389	34.858	11.6563	28.6353	22.2229	17.0508	10.8622	21.0164
60.788	17.8071	15.1351	13.6568	3.85139	-1.78032	15.7458	8.48137	6.26686	7.75366	14.1138	19.0659	12.2604	29.7061		40.4333	58.4156	34.8797	23.7718	24.4552	29.7211	14.8055	27.5213	23.3032	16.5769	20.7954	20.4624
61.8735	19.965	16.2073	13.0131	4.17769	-1.48893	20.5687	10.0064	6.17351	7.97554	15.6212	19.3077	14.0581	29.0284		40.7101	55.9336	36.5732	28.2475	23.4637	35.5399	13.7472	32.7533	26.7959	15.3846	31.0057	20.2529
62.959	19.7201	11.3202	18.6628	3.56689	-0.780921	11.675	10.6894	7.8947	6.12964	19.9062	15.6629	19.8974	27.9018		46.4817	60.415	20.6596	28.7588	22.5267	37.8912	22.9849	22.4884	18.6861	11.1321	19.4264	21.2466
64.0445	15.6195	8.40873	16.0785	3.75068	-1.35084	15.5012	13.8756	7.54688	12.9035	20.4267	18.7277	17.7143	20.5861		41.6896	56.4238	23.2247	20.4591	24.9542	27.4805	26.3659	32.4503	14.8203	14.2182	17.3422	22.5125
65.13	18.3601	12.3874	12.4113	3.96755	1.46413	19.5429	10.1114	7.74261	10.0799	20.1314	19.5362	14.9032	25.1063		48.2161	57.8436	33.1184	31.4438	27.5392	30.0617	24.8853	35.2639	18.0635	12.9764	20.7507	18.6544
66.2155	17.4474	12.0378	17.7865	4.25991	0.213599	16.0865	13.0944	9.16581	8.1985	23.6243	20.1269	15.0148	17.2235		45.7104	63.6121	25.1837	24.5989	23.5234	30.9537	26.2782	33.9932	18.1248	22.3309	9.69819	16.2232
67.301	18.7303	16.6244	16.3845	5.7961	-0.0647565	25.0809	17.726	7.65628	10.7005	16.7032	23.825	17.5724	27.3599		43.5139	56.2688	26.0008	19.9822	26.258	41.5333	18.1582	35.2283	17.2177	10.7852	18.6151	13.2658
68.3865	21.7157	16.4487	18.9912	6.10905	1.66598	16.0719	19.3958	8.30642	7.94739	19.3548	23.1847	13.653	21.436		45.9392	59.2651	24.5491	25.8261	21.2539	34.3475	25.3546	23.5725	21.0263	13.1797	17.08	19.0287
69.472	18.9436	13.9458	25.1261	6.31419	-0.435367	20.8355	13.2563	6.33851	7.81055	18.3574	18.1302	19.6541	20.9474		44.8756	63.2121	20.5428	24.7165	23.9869	32.4716	25.6203	27.6711	21.725	16.6998	15.6022	21.342
70.5575	17.9778	16.6616	18.6756	5.91739	-0.169492	22.5753	16.02	5.85636	12.5511	20.669	21.8835	12.5401	33.16		34.9008	49.5584	21.9763	20.0923	30.3244	38.5673	27.509	28.718	26.9034	22.8168	14.1959	21.6847
71.643	21.027	17.122	14.2544	6.35995	-1.54607	22.2713	16.4605	6.93074	11.3298	18.2648	14.6041	14.2173	32.1888		45.0107	60.6881	39.3006	21.768	22.529	33.7754	27.2734	26.5656	17.4508	11.5042	18.4435	21.5989
72.7285	19.4232	13.4686	13.0116	6.34225	-0.608297	14.3275	16.0774	8.93952	11.9347	14.1006	19.8255	15.7467	32.3485		53.8913	54.4	38.7536	21.741	23.8701	29.139	28.2577	32.6536	19.4605	13.0341	16.4743	26.2925
73.814	21.5672	18.0875	9.20255	6.05195	-1.86306	11.2092	20.2006	6.69575	11.2697	17.9769	21.4462	17.6362	30.4549		50.4568	55.9759	20.5577	32.4598	21.6566	32.1516	21.9224	28.8397	22.7264	12.0356	23.0145	25.1263
74.8995	21.4472	15.6251	12.9525	8.52853	-2.02803	13.6099	18.217	7.94521	12.0603	15.9097	17.3023	13.8814	34.1145		44.5183	46.5045	29.1067	27.559	18.8203	37.1735	20.3133	31.3089	26.1892	16.6133	37.2662	27.9332
75.985	19.9247	18.4628	25.2456	7.24901	-3.19204	13.0442	17.0986	9.92602	11.1946	15.5158	18.1507	20.7648	24.0252		46.3644	49.887	27.1039	27.0357	21.2388	41.4648	27.6105	32.4385	19.9859	9.76882	14.8504	26.3964
77.0705	22.8108	19.9754	19.1355	7.76647	0.337065	14.8444	15.1507	5.4715	11.169	15.6748	11.6072	23.4135	30.2625		51.2034	55.062	25.4894	18.6838	20.6136	51.0366	24.1102	29.1708	22.2941	12.1932	27.4758	26.8315
78.156	23.5259	22.1403	16.7058	7.55535	0.19151	13.6208	18.6747	5.52077	8.05834	14.1182	13.3157	15.737	23.1456		53.3625	57.3857	28.951	16.2398	22.0407	48.4274	24.251	30.9903	16.1583	21.0959	24.8874	24.4168
79.2415	21.4652	18.8997	17.221	9.0518	1.88178	15.2949	14.0462	8.80935	9.34195	15.0473	9.25057	23.7082	18.4218		50.2182	59.6639	32.7925	21.4969	23.4774	48.85	23.941	30.3184	11.225	14.7423	18.7209	26.4282
80.327	24.2559	13.0685	11.2697	6.68053	2.56282	14.6173	8.53971	7.91617	11.7703	13.2164	14.4823	21.8284	24.5989		58.524	54.7154	18.9128	15.0666	19.7775	42.9417	18.0995	29.5294	13.9417	24.1985	24.9519	26.4652
81.4125	25.1393	15.4961	14.0879	6.07489	2.0929	14.6423	21.5607	7.43919	8.42197	10.8999	18.1347	25.0767	16.1378		44.9209	54.3214	22.5643	15.5014	23.8139	43.7018	22.7788	28.7622	17.5927	24.9882	25.116	25.9791
82.498	20.5458	16.3227	14.4796	7.88633	1.31331	15.298	23.1517	3.35024	9.99294	12.8412	17.4495	28.3993	18.1914		56.3602	59.077	20.0344	20.9855	24.1103	44.5446	18.1485	29.7386	13.3408	20.9374	16.7944	28.3621
83.5835	21.2628	20.0149	11.6496	7.73636	2.80296	14.6884	12.8596	7.87123	13.3167	21.2326	16.2782	19.3896	20.6648		56.581	54.2545	21.8116	20.3562	20.1187	44.0011	15.3332	36.5574	22.1821	28.6603	17.4146	26.9441
84.669	23.3929	15.1421	18.0047	8.62666	2.98264	12.5861	14.6936	6.65748	11.2531	15.9552	13.4209	16.0038	19.6103		57.6635	55.429	23.8179	20.506	18.6397	40.3887	17.4153	31.8152	15.4867	18.6341	12.9527	26.0668
85.7545	22.8181	15.3464	6.94638	8.52798	1.60111	16.4186	15.8664	5.46115	11.6774	16.1367	14.1001	19.3058	22.0429		53.4343	52.5559	30.0975	26.2714	16.786	37.5101	10.4013	27.3518	22.1184	27.8011	11.0578	27.8083
86.84	22.6532	13.8249	9.36016	6.88901	0.494672	18.4974	17.3187	5.68175	12.552	15.3134	15.8335	18.2997	21.4533		54.2504	52.3451	24.1602	23.8683	20.9911	45.0625	11.7729	23.0188	18.5802	25.0977	19.0276	26.8269
87.9255	22.4731	18.2061	5.33984	5.62305	-0.0290496	17.8561	20.8304	7.39505	9.6166	16.8574	12.7121	17.1215	11.8885		57.9281	53.5105	11.5472	26.7487	21.5973	45.8012	21.7881	25.5106	17.1049	30.3856	13.3044	25.2055
89.011	24.1577	17.4123	10.6218	5.31286	0.0859959	18.5847	18.2172	5.31468	13.3724	17.0712	15.535	23.0868	18.5689		54.9822	50.622	14.1911	27.4852	23.3555	40.8418	25.9972	25.0099	16.5733	30.9537	12.8162	31.8291
90.0965	19.6113	16.1889	15.2378	4.21013	-0.556524	12.8462	17.6244	6.76998	12.1811	20.1552	15.789	16.1005	8.80747		55.9634	52.2498	11.3635	15.8448	24.1637	38.3039	25.091	21.868	14.9642	22.0251	7.77016	30.9972
91.182	22.8938	15.8012	19.952	6.70927	-1.35948	17.0656	14.5243	8.96925	15.1848	22.9537	16.4903	23.1648	13.7489		57.548	44.4423	39.8949	18.8612	15.8938	40.3126	20.3842	22.6424	14.6257	25.7011	13.9843	32.7745
92.2675	21.4759	13.8919	13.1436	8.43844	0.90219	17.6138	8.27861	7.3659	15.2022	16.9817	14.541	23.2846	21.9887		51.5299	46.0952	31.9234	19.1258	21.6829	35.4752	13.4452	21.7633	9.64265	28.4479	20.4712	32.814
93.353	23.3072	21.7327	10.9369	7.85691	-0.379211	13.3737	15.0115	6.92488	17.251	17.6303	13.1553	18.4172	16.2915		53.8142	50.216	39.6418	25.1228	20.6219	36.1677	15.1306	23.4283	11.3747	27.95	9.77567	31.8516
94.4385	26.7625	24.4843	13.9779	8.05312	2.28872	22.5789	15.643	4.48473	17.4422	18.0827	16.8425	21.8465	24.5276		59.1312	46.97	45.2956	18.2784	19.8942	35.492	15.7541	21.6183	18.0417	28.2264	20.0927	29.975
95.524	23.6857	18.8763	10.2771	7.48315	0.142423	14.0386	7.45575	5.68338	15.9004	17.5439	16.765	25.8615	11.9483		50.0945	44.8185	29.601	20.375	23.3354	38.5404	15.0531	21.1879	17.9492	26.6678	14.7123	31.4779
96.6095	24.2888	22.142	12.8488	6.33342	1.4771	16.9114	6.16282	7.90929	15.1638	15.59	12.3702	24.1576	10.2808		48.3228	50.9373	21.7928	13.5617	19.5424	34.2094	17.354	23.3071	12.9449	40.6719	15.1109	34.8348
97.695	23.0736	18.04	19.5061	6.40359	0.017773	16.4528	7.794	6.95601	17.2297	16.5821	12.8493	22.6174	24.0804		46.2369	47.7384	40.0557	20.1065	22.1635	37.162	18.834	25.2071	10.2935	42.5948	21.4687	32.8894
98.7805	23.444	17.66	16.8694	5.98424	-0.0869684	13.0142	15.6485	7.60294	19.8556	16.0865	13.1009	19.9921	11.8789		62.5201	49.5468	30.6066	12.0839	16.7671	37.7703	19.7755	13.9183	9.46775	38.2809	10.0492	32.6568
99.866	23.108	15.615	8.8913	7.94049	1.61729	19.848	16.5629	8.80722	19.8544	21.7578	14.6811	26.0116	11.691		53.4816	46.2854	-0.282544	20.3171	22.2647	33.3679	22.0163	12.4266	17.2359	46.21	20.7827	32.5717
100.951	25.7579	19.3116	17.2942	8.26335	-0.512973	15.5415	14.7313	9.91158	18.3642	19.6893	20.0477	19.8344	12.0536		56.3077	44.6118	-7.29846	25.9817	20.8561	32.9533	20.3688	12.1441	15.1186	35.2004	18.5197	35.9965
102.037	23.0338	22.0632	8.06246	10.1521	-1.00849	18.4219	16.2267	8.66746	16.747	23.9686	16.6628	13.6968	20.7944		53.0156	43.8386	-9.20843	19.1269	16.9449	42.8449	18.1611	5.071	18.8899	39.4074	21.1257	33.9134
103.123	22.7491	14.7002	10.7194	11.9412	-0.06385	17.6627	17.5559	9.30922	15.3189	20.9939	18.1897	16.6491	9.01329		59.4346	47.8332	-1.92695	18.0283	18.3686	46.361	15.4276	12.2891	16.5426	41.2171	22.7296	32.6948
104.208	22.209	24.5325	14.8276	11.3157	0.306979	23.8345	14.4773	12.5123	14.5563	21.4624	17.7691	18.22	18.2219		57.6683	47.3282	5.20463	21.3067	21.0707	48.7648	15.9527	20.1026	16.8814	41.703	31.8913	32.271
105.293	23.6548	22.2524	11.1719	9.5172	1.86124	18.593	3.74061	12.8693	13.7077	20.9024	13.1277	13.2376	7.47602		63.3322	42.3231	22.9038	20.8571	20.3202	44.9464	17.5722	18.6178	13.1855	32.1431	14.7835	31.6503
106.379	26.3984	20.2521	10.4295	10.8636	2.37085	16.7871	5.56721	7.94728	15.9307	18.5588	10.7044	10.6992	15.9594		63.1232	47.8891	27.2432	17.6652	21.0152	48.8801	13.8386	17.9662	12.4325	26.5269	17.8046	33.6735
107.465	28.4246	21.8589	13.1298	9.63762	1.87927	25.2018	6.41604	9.21419	15.4342	17.7793	15.3164	17.3396	10.584		55.6935	44.9653	28.1071	24.8519	19.0525	46.6251	15.9079	20.4164	12.4917	23.2064	11.1193	31.0895
108.55	21.6916	18.8667	16.5586	10.7542	-0.208922	17.3875	-1.34908	9.89318	11.8498	17.587	11.2723	15.8518	19.5003		64.1879	43.8739	14.5862	15.3775	21.06	45.3777	17.1629	22.604	10.3292	38.1652	20.9701	28.9444
109.635	21.6037	18.5156	17.3962	8.69968	0.943304	18.6456	-9.60966	8.87557	13.2574	21.2696	14.1813	16.3162	19.0512		61.2869	49.021	25.072	26.585	18.5734	38.3115	18.7237	18.1225	13.1001	31.6436	19.2548	27.8366
110.721	21.9541	23.0646	20.5406	10.4151	3.17416	19.3673	-0.685283	9.6168	12.0524	23.3865	8.12943	14.9456	22.6983		63.6255	45.2761	32.5265	19.936	19.3727	44.9804	17.1409	15.2194	13.9997	23.2222	9.33301	29.9902
111.806	23.8099	19.2155	21.0787	12.7274	1.09912	17.0184	17.4125	10.9433	13.5992	23.262	11.4736	15.1306	18.4776		69.4258	49.7412	45.7497	14.0437	21.2999	44.6381	17.6975	12.2151	11.4125	19.3338	14.9955	29.9921
112.892	24.3008	23.0619	19.5214	12.1057	1.43624	15.8567	16.5151	12.1322	13.553	21.2957	11.7343	12.1829	20.8644		68.906	44.9792	34.8626	16.4887	20.0866	39.2619	17.2593	12.7679	11.8515	18.5749	12.3738	27.7475
113.978	24.4801	18.4677	16.2521	11.0003	-1.50233	11.9124	16.095	13.3375	8.97334	20.3401	8.39344	8.18827	26.4104		50.0556	42.124	37.2251	15.9748	21.1512	41.8235	18.9195	20.6837	13.3749	17.1984	21.2557	26.0878
115.063	26.7064	19.2665	8.39297	9.57961	0.280376	12.3123	18.7301	11.294	11.2579	16.7454	12.8412	12.4437	35.6312		53.184	44.1356	36.399	13.2873	18.7001	41.8578	24.4432	12.4722	13.5934	16.5168	12.3664	26.3855
116.148	18.6083	23.7508	11.9996	10.4162	-0.980489	15.1183	16.38	11.2137	10.3394	20.2777	11.6129	14.3824	27.4951		58.2566	46.5631	37.7913	9.45425	21.6195	38.7218	28.9276	18.6196	13.9355	25.2149	11.5847	23.2048
117.234	24.0348	21.7827	20.9147	11.8255	-0.250294	13.0596	18.1257	11.8908	6.58789	18.4603	12.2477	13.8789	20.5794		60.1734	47.2611	35.2342	16.7261	19.5437	42.2275	23.4776	11.0743	18.8843	26.2109	13.476	22.9707
118.32	19.2039	19.646	18.3107	10.2924	-1.09412	14.7747	22.6206	8.55504	10.227	21.0554	11.7006	10.5836	22.7596		57.8924	47.1416	35.8875	21.9792	17.4886	40.3996	22.798	11.2862	17.7655	15.6217	4.92743	25.2916
119.405	22.1863	16.5845	20.9557	11.0025	-0.775419	12.881	21.4909	11.0084	7.63283	21.8659	11.5485	8.31072	28.8642		52.6338	43.8382	29.1699	20.1044	18.2876	43.6877	23.2473	12.2992	21.0808	19.2265	11.2849	24.5377
120.49	25.3234	17.9554	24.5274	12.104	1.49272	16.1271	22.9143	11.6166	9.53681	23.4337	10.5959	11.7063	24.4724		50.8907	39.8613	11.9942	19.8911	23.7131	30.1643	16.5917	6.06	23.5086	25.4568	9.17623	28.3711
121.576	22.6954	20.4066	19.1368	11.8338	-0.154576	18.1283	22.5904	12.0114	8.52117	21.9889	7.8519	11.7363	21.8964		48.0347	44.1767	18.6335	22.6672	17.1007	36.1732	19.3598	7.07646	22.6234	33.1096	12.5604	25.1898
122.662	27.4027	21.4887	18.6115	11.805	-1.00355	19.167	18.4132	10.8674	10.1788	23.0828	11.3899	15.1164	24.575		55.3157	43.8432	19.8391	23.5453	16.5943	45.1595	18.0211	10.4197	24.0962	26.8374	9.26078	30.8152
123.747	27.1789	17.3644	22.5215	9.71271	-1.61835	17.8935	18.1734	10.7534	13.2022	21.9202	11.9128	13.1958	19.717		59.9168	42.6874	38.9652	21.5487	18.0258	43.9537	17.769	15.3141	26.0405	39.1823	9.14757	31.9355
124.832	27.9593	17.39	23.2527	9.40521	-2.35628	21.453	17.9451	12.4271	9.45591	25.3319	9.32299	15.1296	19.825		61.0001	40.5813	18.3006	18.6369	18.1232	40.0423	14.5266	15.4152	25.8549	26.2319	0.414242	29.6561
125.918	23.3683	17.8905	25.5419	10.6741	-0.83435	24.146	19.3351	13.2095	6.70192	24.7655	7.08597	12.512	26.3019		55.2918	43.8293	20.1037	21.1997	16.9209	33.4663	15.8975	16.1791	20.3027	31.2524	10.0647	34.217
127.004	25.1803	17.2572	19.449	13.1161	-3.35547	22.2089	20.3957	10.9835	6.54622	22.6051	11.7244	11.6404	20.831		58.0038	41.7936	20.122	21.283	19.7346	30.184	14.3016	17.8269	21.303	32.4336	4.40791	31.3222
128.089	23.9878	20.7533	20.1924	16.5989	-0.581572	15.3287	21.2117	11.9514	7.90769	21.8675	7.34596	13.0601	29.8667		50.5105	41.8043	10.6191	26.8392	17.2345	41.3169	13.0139	15.1439	28.6999	28.7816	7.89144	33.1799
129.174	28.3565	18.0341	22.7533	14.2521	-3.30248	21.6948	20.1792	13.3673	7.32296	22.8224	9.4064	18.0894	29.9862		47.3641	44.9618	22.2439	20.7626	14.7509	39.9265	16.1067	13.7041	27.9693	28.8505	22.545	36.2852
130.26	23.717	16.2947	24.4304	14.4938	-2.68611	12.7988	25.6726	12.5137	7.54225	24.6492	8.83883	16.0254	21.3507		47.1453	41.0988	14.2819	19.3619	18.5996	32.7141	16.5712	15.1337	26.3531	26.7978	4.29787	33.2448
131.345	28.4047	17.8728	27.4999	15.4438	-1.09948	12.5065	25.9444	13.0642	8.36129	23.7545	6.589	9.62416	16.2574		50.731	44.8245	29.2343	16.381	14.0175	37.9774	12.3996	16.1129	25.5185	28.7525	11.4461	34.6436
132.431	26.7095	15.9437	16.0292	13.0125	-2.57674	20.9118	28.5863	11.1996	10.8964	22.6731	8.36925	13.4548	17.8095		51.1276	41.9691	20.0552	18.7447	13.2336	33.5261	14.024	20.5627	22.2321	25.6156	7.44898	30.2523
133.517	30.221	14.5643	20.173	14.0113	-1.33145	15.7814	27.9023	6.87763	9.09768	19.5562	10.6343	16.7709	15.4603		50.0539	36.1621	22.2155	23.4402	12.8526	35.2166	18.3039	19.832	18.1327	27.0793	12.7344	31.952
134.602	26.0916	11.519	16.1702	13.0033	2.26868	18.1795	26.5964	10.1273	9.92274	19.3499	6.73299	20.9068	19.3158		49.4031	43.8486	12.9832	24.852	15.323	40.1682	19.5827	21.5947	23.7901	34.7073	13.0545	31.6761
135.688	27.6709	16.3549	20.8493	10.8115	1.26662	14.6208	25.6892	10.756	8.79279	21.6059	6.52918	12.6424	20.2963		39.4781	38.2267	21.9652	27.9821	13.6759	37.56	29.0816	25.7811	28.2303	26.2178	15.4972	34.043
136.773	26.6296	15.2501	10.4088	10.3265	-0.573406	15.6666	25.5134	11.888	7.41076	24.0423	10.1845	12.675	16.5106		44.8955	41.3825	32.3371	23.5924	12.1767	35.9595	34.6859	21.1978	32.6636	33.9839	8.8178	29.6878
137.858	29.5272	10.564	10.5121	11.169	1.50857	14.3595	17.097	9.26509	8.16889	18.6699	5.84814	18.4135	26.0811		48.8294	44.6999	27.415	26.2041	10.1371	33.8817	32.0351	22.1763	37.2236	15.3866	4.41028	30.0422
138.944	28.3497	15.3097	15.5636	12.0425	0.826418	15.6701	19.044	11.3478	7.31851	18.7108	6.53643	13.3058	12.2861		53.8954	47.6826	20.5842	24.5231	14.099	41.7016	32.4493	16.3398	38.9116	28.9145	9.48958	27.888
140.03	25.8435	15.3749	12.9243	12.0805	0.902893	15.978	22.6704	11.8364	5.59867	23.8478	4.07468	12.9022	17.9476		46.6216	41.176	3.11262	25.5695	17.155	38.2129	26.9254	22.6752	42.9046	22.3275	11.5384	30.1446
141.115	28.2652	14.3871	8.45738	13.6278	-0.210146	15.8041	28.8056	12.1759	9.30148	26.6164	9.31808	11.5392	11.3885		43.2968	43.4419	9.85383	23.9568	14.8272	39.7156	28.6934	19.836	35.5944	35.1502	5.99344	31.0815
142.201	26.2418	14.5662	4.98713	15.0799	-1.17518	16.6066	29.4123	11.694	8.33111	24.7852	8.98218	6.44487	17.4851		45.0865	44.7303	17.082	25.7173	16.5139	34.9501	25.5398	18.4947	36.968	23.3114	4.04351	30.7409
143.286	28.4379	10.2547	14.295	14.7424	0.199254	12.9811	28.9285	12.2711	7.35883	25.6648	9.37917	8.27465	21.3997		41.6833	36.3286	5.83344	17.7314	15.3301	41.4797	13.4447	17.0043	34.5842	23.2741	15.7675	33.8576
144.371	26.2671	13.6099	14.4621	12.2639	1.42778	15.7444	25.5829	11.767	14.5783	20.0008	10.5684	10.1966	22.6722		46.5493	34.9652	10.8163	22.7408	15.9912	35.4689	14.5808	22.1094	38.4708	21.7481	8.30563	33.763
145.457	27.9264	15.3622	23.4118	15.0768	3.28848	14.6092	26.5309	10.106	12.1756	14.4771	12.3342	12.6136	22.1445		47.8869	35.6	21.6067	21.5121	13.3251	30.1781	8.25298	24.0786	32.275	30.338	3.08236	31.0885
146.542	28.7043	14.6538	17.3432	16.9118	2.70895	19.022	25.6449	9.55298	13.2244	22.3472	10.8241	14.9701	21.4994		41.6014	32.7895	19.3792	16.2311	13.3406	37.3772	12.2965	22.7991	29.2179	28.1375	5.19592	34.6841
147.628	26.8689	10.4879	15.1861	16.7808	2.22555	13.2083	24.5632	8.8868	13.0369	22.111	9.06025	6.47802	32.1121		28.7938	37.8327	9.14269	24.8633	7.88046	37.4829	18.6956	14.3394	33.7956	19.5884	16.5692	29.074
148.714	26.9725	10.3954	21.732	18.0404	2.5996	18.5422	22.9714	11.3501	15.7212	22.7761	11.3862	7.24706	18.4663		36.6879	36.6982	15.3972	21.2263	13.5362	38.2463	15.9215	16.8877	27.9629	23.9189	13.7011	33.8701
149.799	27.4973	14.4997	19.6486	17.9846	3.74694	14.9232	26.4291	11.5685	13.0009	18.9186	15.0815	12.1209	25.5462		34.3273	40.4211	23.3969	16.3782	9.75614	33.5982	21.7478	16.3444	27.3777	16.243	15.1996	32.2215
150.885	25.886	15.024	20.2869	16.4417	0.885968	19.3772	26.9398	10.9728	15.709	20.2127	10.9171	11.7986	23.9988		44.0289	36.7216	7.6866	19.9591	11.5787	38.231	20.1654	17.2673	26.7551	18.2386	7.2407	28.3523
151.97	24.3165	11.6574	25.3846	14.823	2.31169	19.4915	27.6847	10.4029	14.189	21.114	3.68104	16.0294	24.7024		39.1262	38.5378	5.69928	21.925	16.0735	29.0055	18.829	24.0729	22.1598	16.0419	3.82111	31.3473
153.055	24.6233	17.2018	24.3199	13.18	2.24863	17.2708	24.6169	7.45074	16.4632	20.1603	4.33453	13.7152	17.8933		40.5809	39.068	12.8885	15.6067	14.3465	30.4044	21.2445	26.4233	29.0588	11.3137	-0.276519	28.3774
154.141	28.999	7.91051	26.354	14.2745	5.06488	20.222	26.3154	6.22455	14.1572	17.1533	3.34103	15.6095	17.1839		49.2913	38.6798	4.72275	18.8267	11.7802	31.9843	20.2861	25.0358	33.533	14.5641	3.47091	28.0308
155.226	27.3347	13.9744	22.1798	13.3785	3.99411	19.4851	25.1857	6.57102	10.7829	20.642	9.80342	18.477	23.2948		44.5	40.7586	11.3703	20.4992	16.8519	40.1446	20.6538	28.2491	33.0462	18.9686	1.10487	28.7108
156.312	23.4378	9.60644	20.0697	16.0137	4.49023	15.9195	30.2946	10.0689	14.3782	17.7638	5.54041	10.3546	24.7007		46.9928	41.4968	23.8199	18.9379	12.5776	41.8738	20.2495	30.8955	34.202	20.3329	7.84319	29.8508
157.398	26.8197	11.6352	21.4015	14.8457	3.09669	18.011	33.7678	11.9951	11.8182	18.0642	8.97636	11.8333	25.8057		48.0204	36.7866	15.0899	23.9237	12.8928	36.3921	19.8727	23.1367	38.2288	7.17073	1.15566	30.5169
158.483	23.1713	19.6701	23.0219	15.2154	4.25299	20.8445	31.092	9.9152	17.1265	20.962	5.4372	5.90212	36.224		53.1512	36.4555	14.6813	19.8277	9.64014	33.5354	13.9922	22.1175	30.3003	12.5693	0.921835	25.3048
159.569	24.5949	15.1558	24.0566	18.2746	4.40871	19.1047	29.1022	11.5039	18.1402	23.364	9.42981	12.8183	27.3189		51.6464	39.2397	12.8725	18.4941	11.6047	34.035	18.9946	21.8611	34.3353	8.80793	11.1496	28.62
160.654	25.6446	16.8378	21.8866	15.8225	1.92217	26.8172	25.1935	11.822	15.5336	22.4638	7.13034	11.6799	29.7079		54.2117	34.9054	12.9033	12.4678	11.0428	33.426	16.4868	26.1132	25.8902	4.56178	19.6123	26.2464
161.739	24.8256	20.8544	18.4474	17.1955	0.178841	20.009	30.7384	11.1492	12.7193	19.3045	5.17436	7.99943	30.8444		59.496	32.9312	14.6666	10.8565	15.7263	35.0369	19.2464	22.4747	26.2436	7.53789	10.8007	26.5164
162.825	25.8212	13.6734	19.7788	18.36	1.98324	16.7364	35.4589	10.2872	15.6717	20.1829	6.2134	17.0259	24.8751		60.4264	36.8634	8.13313	10.4502	13.7751	33.5976	20.5266	25.2502	19.0291	0.505748	13.2141	24.5581
163.911	31.1702	16.9404	17.4688	17.3713	5.02155	17.7619	34.5942	10.385	13.0989	23.4967	8.83472	8.33794	27.5669		61.7347	34.4735	6.33112	8.77451	10.9334	33.6019	22.1404	17.4553	21.9177	1.76592	12.8894	15.8209
164.996	27.5004	17.6259	26.3805	17.6215	3.18181	18.7815	31.0657	13.7019	16.5338	23.3494	10.3179	18.9653	24.1718		63.6038	43.8358	11.9842	12.7793	13.0006	35.4978	21.124	22.2542	24.1148	3.4431	9.48659	23.5714
166.082	23.5305	12.0803	27.1508	16.3898	1.10037	16.9639	25.7764	13.6094	17.269	21.9859	9.46088	12.8298	21.4752		67.4763	35.7527	10.0025	14.9048	10.4595	35.618	21.9832	17.987	11.5604	-0.520116	11.8406	23.3726
167.167	27.3594	15.3558	29.3346	16.4726	5.14792	21.674	22.4284	12.8417	14.1287	24.6747	7.57232	16.6516	24.7855		77.3476	38.6146	15.5617	12.2901	8.1664	33.364	23.6946	16.8322	21.7414	8.30046	16.4002	21.9147
168.252	28.7983	8.66194	29.4969	17.0326	4.79524	18.7139	20.9215	14.6866	12.3836	21.267	6.35666	12.4767	24.0641		83.3955	41.2265	19.9682	11.6829	6.59092	41.2703	25.6273	10.7057	28.6449	8.41942	15.2176	24.7085
169.338	26.5098	15.6659	27.1701	17.1577	4.3369	16.6597	18.1131	12.6356	15.5649	19.2782	9.62882	14.3484	24.9862		77.2551	35.618	5.94079	8.61723	7.14205	31.8999	22.7701	5.63812	25.769	18.844	11.3297	24.1724
170.423	25.2876	18.4157	22.0429	16.8489	6.63476	15.8562	21.0501	11.2488	10.736	21.8482	9.70477	13.1599	33.7067		72.5514	36.2071	3.56288	18.9154	8.42257	29.7349	19.4327	5.66601	26.8304	12.2781	10.0827	20.7365
171.509	28.1714	18.0298	24.221	17.008	5.13768	15.2339	21.4019	10.4301	11.7007	22.6906	8.17366	10.7699	33.4411		73.06	44.0944	8.13219	21.0401	8.29918	34.9335	22.8779	2.82383	25.9859	14.8456	9.41481	23.2819
172.595	26.4763	14.9461	21.598	15.7275	5.85273	14.9854	16.5772	10.4656	12.5678	23.293	12.6165	15.5542	32.2594		70.612	38.1986	-9.7535	20.5386	9.3723	40.1291	23.5452	0.935011	26.6583	9.70003	12.5118	22.4324
173.68	30.2845	16.5576	18.9082	17.7315	4.78122	16.523	21.3182	12.2522	12.6579	18.2701	8.78524	16.7577	27.5887		74.2427	32.5635	3.77285	17.2245	9.33123	36.8173	23.1689	2.30745	27.2617	15.026	13.4334	26.4501
174.766	29.8961	13.6804	21.2185	15.468	5.40498	17.0585	20.6038	12.3984	11.6114	24.7258	4.95588	18.6312	28.5548		69.2279	37.449	12.6765	17.5506	11.7784	36.5069	24.9226	6.43518	24.1635	7.11336	11.4843	21.1884
175.851	22.4252	11.8095	16.8371	18.4941	5.39651	16.1499	20.2634	10.9767	14.6054	27.3233	7.96412	16.3786	35.5942		72.1298	38.9594	13.7741	16.3695	9.91358	36.9872	28.3043	12.7399	22.1306	9.06522	8.1427	26.8729
176.936	26.2112	11.8642	22.1074	15.9333	6.76245	15.7316	27.477	13.6404	13.6179	26.297	9.04348	12.1533	32.9367		75.9202	36.7485	13.5806	13.415	9.901	38.7022	25.5528	24.4622	22.0076	8.47287	10.2255	28.7937
178.022	29.3433	16.9837	18.7285	15.1721	5.30004	14.8632	19.5191	10.7742	12.3364	22.366	6.46725	17.8595	30.8367		74.6951	42.6564	14.6586	21.4787	12.2926	35.2964	24.161	20.7366	23.3859	15.6013	12.5425	28.2007
179.107	27.7428	13.2378	10.0561	16.0917	3.11969	17.4746	22.6977	9.93442	9.59214	22.369	4.74111	12.4605	28.1472		81.4126	37.5593	16.7474	21.1376	8.79035	34.5957	21.328	30.3081	22.0025	17.414	12.8836	31.0428
180.193	28.2561	12.8162	20.6165	20.6839	5.54421	13.9155	20.9623	10.477	7.63289	20.0357	1.23313	20.4518	24.6107		82.684	35.4904	17.2099	20.5343	10.2096	38.4372	20.6716	23.8849	25.6857	21.7175	6.95642	28.0646
181.279	25.2294	10.756	25.3384	18.7707	1.66003	14.1011	27.7035	9.36364	6.79973	24.027	3.63268	14.347	23.1887		83.0183	37.7711	10.0958	16.5423	9.5558	35.501	18.1736	23.4124	22.4027	20.747	10.0191	31.2337
182.364	22.6078	18.0613	21.9052	20.5768	7.28226	16.3241	29.05	13.5612	6.60871	21.7268	5.59183	13.9557	31.0032		70.1216	37.172	3.67039	16.5725	10.1906	38.3599	23.9418	24.8234	24.1074	22.8723	9.61984	30.0879
183.45	23.0278	18.7873	28.0471	20.118	5.72053	15.2279	26.0253	11.6478	7.48308	24.4293	-0.658501	16.1469	27.94		67.9535	38.8249	-1.55962	18.5146	7.83867	38.1372	24.3925	23.3075	27.9182	23.8843	8.86846	30.3742
184.535	25.8283	14.4608	29.5078	22.806	5.52221	17.6918	24.1176	9.94656	8.47506	21.5099	2.1063	12.39	28.9415		74.9041	45.389	2.84509	11.3088	6.11539	39.1896	25.2557	23.0482	28.8182	21.6604	9.21203	25.5944
185.62	20.6724	9.80516	21.0729	22.9052	4.79377	14.5522	21.6222	10.4418	9.62713	21.3912	3.62087	20.2571	26.5602		67.2969	39.1213	-3.7131	5.96004	11.7305	42.66	32.0767	21.0521	23.4227	21.1069	9.22276	27.1786
186.706	23.6402	10.9815	20.9036	20.0287	3.07598	11.2106	15.692	10.8672	10.5901	25.5113	5.53916	19.1837	33.6709		65.482	34.6552	4.77015	13.1045	13.6616	40.0992	30.5872	20.9384	27.7383	21.7334	10.5422	28.0982
187.792	25.2598	10.4758	13.0238	21.5286	4.85168	13.8748	20.5244	11.0792	11.292	29.1405	3.80828	12.3683	38.976		74.9997	35.0846	3.02819	11.6285	10.5845	36.4041	30.2045	23.197	15.2964	20.5779	13.9883	32.2758
188.877	27.3634	13.9317	18.0507	22.9256	5.42677	13.4572	13.8244	12.2879	9.5308	25.4866	4.05495	16.9754	30.2062		72.1442	36.468	9.80298	16.1687	10.4868	36.7499	30.3001	22.4345	21.9685	10.8608	9.88435	28.7279
189.963	25.5169	13.2312	18.9205	23.9378	7.04918	13.261	14.3804	11.2415	10.6455	26.0956	3.17796	20.6918	39.9446		72.8694	37.4795	10.3314	14.902	12.6802	38.267	31.0487	27.0747	23.2403	16.754	15.3722	26.9775
191.048	20.2749	10.7085	22.092	20.7019	8.01704	14.0755	16.8796	12.2173	11.3956	23.7916	2.73906	19.4057	33.9603		61.82	40.4883	2.87479	18.9734	7.12506	41.703	31.5933	28.9483	27.6151	17.313	16.2945	29.6364
192.133	23.4779	18.8172	23.3768	19.5573	4.9872	14.5196	5.24049	13.347	8.49514	24.1427	3.18778	21.3734	34.4038		69.153	41.421	5.10519	10.6634	7.45642	42.5967	30.8278	31.6525	29.6768	11.7806	10.1225	31.6563
193.219	28.2164	15.4248	12.451	20.146	4.03954	15.6935	8.53326	11.4825	10.2484	23.9988	4.8582	16.47	37.2127		66.0278	43.8726	5.48983	13.1263	9.3873	38.8433	26.8969	30.2962	28.3278	22.8965	8.56509	28.0671
194.304	21.8141	16.7504	22.7228	16.7656	8.90299	16.9321	-1.97269	14.4143	10.5709	24.3356	2.30018	16.471	32.22		64.9393	39.2437	10.1757	9.86058	10.8361	33.144	29.4004	33.2706	28.2	25.9706	9.50189	30.8364
195.39	23.9633	10.8087	17.254	20.7088	9.13998	11.9102	6.96532	8.1895	9.58544	28.1646	1.7506	19.0353	32.9789		57.5481	44.9763	12.7037	23.8673	12.0326	36.5801	28.8927	24.8346	33.0034	30.4911	11.2717	27.4555
196.476	23.1842	16.0034	25.89	17.7534	7.76408	11.067	6.09647	9.69197	8.62499	23.0066	0.931309	19.2449	36.8587		67.4023	41.9713	10.8957	15.0756	11.6621	34.7635	27.4256	25.8248	29.0285	19.7949	16.6499	30.1604
197.561	25.5699	15.0214	27.1283	21.231	7.20027	12.7909	6.63992	10.048	7.64774	21.9565	1.88889	23.9756	34.5588		55.2742	40.9691	13.5768	17.5299	9.67271	33.2609	31.2185	25.5485	25.0617	18.1194	13.1605	31.4944
198.647	25.354	11.7054	21.5549	20.9046	7.64507	14.4227	15.7098	11.3819	8.83736	24.4795	2.88702	18.5158	32.8499		71.6161	43.4814	13.5238	14.7926	11.6858	38.5677	35.8084	22.159	24.5473	25.6278	15.017	29.5683
199.732	26.5888	9.46732	26.1869	18.7279	2.94662	16.9852	11.088	10.8227	7.52622	23.1579	4.24225	17.8583	27.2497		70.4688	38.2745	17.951	10.5218	10.4243	36.055	35.4709	23.5176	26.467	27.176	17.0494	32.182
Fig 6D-F (neurite FRAP)
Time (s)	WT (granules)										KH2* (granules)
0	0	0	0	0	0	0	0	0	0		0	0	0	0	0	0	0	0	0	0	0
1.0855	2.78912	2.89191	2.06976	0.503996	0.111341	3.68776	-1.32962	1.16034	1.71898		13.344	5.88139	4.62387	-14.8894	6.99643	0.858449	6.60791	-7.7615	0.696262	-2.18689	2.82833
2.171	3.68246	3.07302	4.09596	1.01787	-0.298675	4.29191	0.40746	1.18424	2.41647		19.7453	10.061	8.79714	-9.47076	6.79336	3.63077	10.1493	9.34719	8.56812	0.189763	8.4367
3.2565	3.33683	2.89293	3.2881	2.65305	0.972967	4.84608	1.34274	4.1506	1.92542		29.2615	11.2025	11.8746	-0.477889	9.47718	6.37985	10.1363	4.94889	6.33655	10.0626	18.8526
4.342	4.43099	4.99734	4.07229	2.25752	2.14009	5.23843	3.34834	3.12172	2.77221		23.8716	15.1114	11.7464	3.33939	10.1356	7.44069	15.1127	4.30339	16.1569	10.6885	19.1582
5.4275	4.53061	4.16632	4.03035	1.59505	0.895189	7.08433	3.77521	3.04379	3.12415		21.6957	12.3592	13.2193	2.73382	9.88958	10.5251	13.4328	4.29967	19.6119	9.23773	16.8264
6.513	5.43035	6.10964	4.45882	2.12931	0.884968	6.90129	3.21003	1.42253	3.01183		22.4175	14.9472	17.7107	9.90692	10.042	12.8766	16.6601	13.8206	16.5808	13.1014	25.8691
7.5985	6.11977	6.27212	3.96235	3.08323	1.04539	6.25242	3.3276	5.10592	3.46629		29.2107	18.7552	17.6125	15.6862	10.3567	16.2975	16.8801	7.96687	21.8624	14.7557	20.4304
8.684	4.80115	7.51424	4.12495	2.71234	2.47545	6.06905	2.61759	6.79834	5.14196		31.4233	17.6092	20.6696	15.1468	11.5883	13.3028	16.8201	15.342	10.0389	13.8403	20.2248
9.7695	7.07533	5.85763	2.69408	2.19349	3.91934	8.3318	3.27658	5.44983	4.10072		32.0222	20.1781	17.2636	25.9161	12.2317	15.2758	16.5496	-1.16171	25.1545	13.3791	19.9491
10.855	7.11278	7.08916	4.42604	0.828717	2.81509	8.19791	5.81915	7.65456	5.13876		31.23	18.0937	21.3977	21.8171	13.166	16.7809	16.0797	9.02484	22.4015	12.7044	26.5089
11.9405	7.68899	5.74908	3.38105	1.24823	2.19516	8.80973	5.62956	9.24533	4.24178		34.9746	17.5955	20.6154	23.9634	13.2567	17.5136	18.3046	14.5952	26.3883	12.6673	25.9948
13.026	7.7602	6.26722	4.63732	1.71185	2.71186	7.94324	5.37516	8.61476	4.10157		32.9357	18.9266	22.3632	22.6383	14.4904	18.3077	20.9999	17.1545	29.6315	15.8568	21.8146
14.1115	7.87732	5.29746	5.30611	3.49617	2.26954	7.99396	6.24149	9.47328	4.2427		33.6086	21.0109	19.4184	18.0145	12.2478	16.3707	20.6332	18.4712	20.6737	12.6272	28.0992
15.197	9.12906	5.40548	4.27049	3.54072	2.68501	8.11588	6.03749	9.68138	3.53708		32.2621	21.8636	24.0789	21.2325	14.2129	16.4303	20.326	19.4959	28.6188	22.6844	30.0804
16.2825	8.02555	7.50096	5.03764	2.48717	4.77197	9.48779	5.38544	9.12916	4.2496		34.261	27.3518	19.3823	31.2884	15.0956	16.7776	19.3518	14.4056	24.0745	15.9163	32.2096
17.368	8.69313	5.87807	5.0901	3.62852	2.65944	9.99205	4.42777	10.8533	6.12088		34.721	23.4288	18.7538	22.7231	14.8421	20.1294	18.8488	17.5697	25.5042	13.5543	27.6396
18.4535	8.22292	7.85002	3.93439	4.63742	2.30219	9.14826	6.28117	11.6885	6.05103		38.9165	24.6585	20.4972	27.348	15.9501	21.0714	22.5919	12.448	24.8524	17.682	29.03
19.539	8.07747	7.22156	4.9692	5.0512	4.20313	8.70759	6.60546	11.8612	5.84821		36.1535	24.9496	25.1349	25.8805	16.2211	15.6068	23.6018	16.3025	36.4592	22.3393	28.5224
20.6245	8.73328	6.49796	4.838	3.85262	3.87764	8.58092	6.89975	14.0735	6.35264		38.4663	27.3634	21.6558	32.7675	15.954	18.743	22.5421	22.4868	31.6832	21.2616	21.1574
21.71	10.5907	8.47864	5.57691	3.95356	4.14654	9.30679	5.20934	12.7781	6.59161		29.3362	26.7188	23.487	34.2489	17.883	18.7812	20.1343	17.5065	20.1897	22.7212	28.7279
22.7955	10.8871	7.88501	5.10549	3.41841	5.38488	9.52256	8.82701	11.7896	6.13837		15.9795	26.0545	24.9924	21.7154	15.6233	17.0678	20.5231	26.0788	28.0163	25.4315	18.756
23.881	10.8398	7.66998	4.98645	4.39172	3.06263	8.14348	7.2001	9.75642	5.67212		12.9566	25.6624	26.6666	32.1229	17.5824	20.2796	21.7259	27.1515	23.2476	18.5561	22.5924
24.9665	9.9654	6.39284	4.84169	4.55512	4.80405	8.46209	6.44189	12.2063	6.26781		18.2066	26.1436	21.9549	29.3047	16.467	18.7036	18.4979	19.5484	23.7308	20.612	18.8627
26.052	10.4572	6.61472	5.77738	3.81106	3.90048	8.31976	7.97438	11.1152	5.78741		18.8949	29.688	19.3407	22.2266	18.0855	18.7553	18.9502	17.7579	21.8927	21.3009	21.4143
27.1375	11.4321	7.20585	4.75462	3.88014	4.71721	9.24923	7.17138	12.6311	5.25915		18.7803	27.5804	23.295	38.4448	18.9276	18.6413	23.9889	13.7797	27.0889	17.3497	17.949
28.223	10.2572	6.54821	4.48658	4.91484	6.03749	7.82149	7.71117	8.98296	6.26971		21.8208	25.9154	28.8265	27.5797	15.9553	20.6081	22.4472	20.9473	32.05	15.0938	24.6209
29.3085	11.2972	4.83784	5.61385	5.87023	7.03769	8.71675	8.45056	12.9681	6.736		28.1162	31.7143	29.9492	27.1196	19.0191	23.3634	23.05	13.355	30.3836	18.8774	20.519
30.394	10.9429	7.24348	4.67739	6.1785	3.21722	9.72362	7.36892	10.7851	7.18466		19.799	26.2187	23.5514	28.4123	16.9194	19.9915	22.3438	18.7816	20.6341	17.8004	14.6784
31.4795	11.4292	7.29826	5.45221	5.4135	5.67991	10.0358	7.84279	12.843	7.45834		54.7353	30.3081	18.4811	32.6358	17.0446	20.1811	25.0416	9.52601	30.2196	15.1077	14.4636
32.565	10.9585	6.76751	5.05886	5.68667	3.72478	10.2003	7.98718	15.2814	6.94603		75.2362	32.4147	20.295	29.0936	18.8566	20.8952	25.0275	20.9564	28.0186	18.0959	17.4114
33.6505	12.7518	6.97121	3.54391	6.08453	1.69152	10.0743	7.48031	10.6925	7.37794		35.0016	30.0162	19.4939	34.6881	17.3436	16.487	24.6996	11.9884	25.348	13.8535	15.2433
34.736	13.2768	7.20786	4.93248	4.67761	1.97231	10.3197	7.00372	15.2113	6.40855		37.122	26.8427	23.0981	36.8319	17.631	19.7325	23.7863	12.1778	27.0535	22.2749	22.74
35.8215	11.0474	7.68028	6.26661	5.68835	2.82274	11.5729	5.58041	14.0402	5.41255		41.7806	29.6874	22.6146	28.0866	18.1232	19.7261	21.8934	13.2366	30.0705	26.735	21.807
36.907	12.481	7.61946	6.72051	5.43132	4.16655	12.1267	5.65191	10.9011	8.49682		41.4891	30.4709	26.0238	32.3437	19.9962	21.086	22.0517	15.9127	25.5301	23.0724	21.8436
37.9925	14.0615	7.46767	4.92514	6.23623	4.05215	10.5975	7.77393	11.5408	7.72394		48.8741	33.9099	24.6212	35.3944	21.2729	28.2203	25.2528	21.773	26.2727	20.6668	22.519
39.078	15.0501	6.81431	5.03781	6.00019	3.98702	9.10878	6.02364	11.0493	6.62276		43.9007	28.3198	22.1546	32.3581	19.5856	23.1835	26.0464	29.5127	24.75	19.0404	21.0421
40.1635	15.2802	6.5719	5.61649	7.2162	6.10682	9.56276	4.43589	18.2694	7.47473		42.8913	31.7143	21.0299	30.7098	20.1646	24.549	27.3661	26.1319	43.0155	20.802	14.1601
41.249	12.8012	8.43499	5.03621	6.46433	5.40077	11.8746	4.6748	12.3267	7.79211		48.9279	30.2855	22.4863	28.4075	18.7035	22.6064	25.9649	24.9432	32.4303	18.2632	15.643
42.3345	14.6921	6.57789	5.65943	5.03067	5.62153	12.2594	4.79784	12.158	7.89419		51.0348	31.6766	24.4855	26.5624	19.2407	24.9165	25.6579	26.0367	29.9644	15.7573	18.8657
43.42	15.7475	7.17238	6.07799	7.30646	5.66783	11.3962	6.30365	14.5612	6.08855		35.7263	31.0729	21.1075	32.5984	21.5313	24.2623	23.7189	30.8965	32.393	20.3503	18.8967
44.5055	14.986	6.50596	6.32613	6.76116	7.11862	10.5946	4.36107	12.8368	6.93915		30.1272	31.2513	23.8233	36.3644	22.0382	20.919	23.6601	23.7957	28.2487	19.2562	24.2615
45.591	15.6633	9.36531	6.68576	6.7199	4.58152	11.1649	4.91824	14.8686	7.5342		25.4465	33.5145	25.9224	41.9762	20.7642	24.7878	22.9261	20.3556	29.2949	21.6933	24.7616
46.6765	15.9694	7.92174	6.64896	6.55589	3.4335	10.9143	6.84302	18.1911	6.1557		32.8818	31.241	24.7278	39.9259	21.6516	23.0821	22.8259	21.379	26.0908	23.2909	10.6252
47.762	16.9993	6.10554	6.77709	7.18715	3.10576	13.2215	8.19436	15.8571	6.87212		20.6915	31.5849	23.6289	28.2289	19.4839	24.1677	25.1934	13.685	34.5043	17.8731	15.615
48.8475	16.306	6.67816	5.93792	7.59121	3.85437	11.5002	9.46561	16.1203	6.02284		25.3138	32.8782	26.1048	30.8203	20.8354	18.5217	24.9793	21.1975	34.8563	21.4408	15.427
49.933	16.455	7.86768	5.80707	7.92506	4.23464	13.1458	7.87257	13.1119	6.4456		19.5693	31.3827	26.0544	43.0839	21.1519	20.6997	25.0334	14.1096	30.9168	24.526	24.5654
51.0185	15.5762	7.90833	5.5564	5.43768	3.84172	12.8231	7.45316	13.2559	6.27371		24.3855	27.4149	22.2293	39.8702	20.8423	25.2712	22.3037	20.8709	35.9454	23.5353	34.2173
52.104	14.5116	9.39079	6.09068	7.59342	4.45957	13.3351	6.66752	10.552	7.44811		29.2225	29.6337	21.438	42.9882	21.8987	23.7179	22.0366	7.34307	35.3282	20.6741	27.0256
53.1895	14.6393	7.18352	4.70135	6.67031	4.8818	13.3788	7.21069	8.31683	9.25569		28.9743	30.6271	22.2079	29.3258	21.5812	19.3632	23.3875	15.7776	39.4214	30.0925	28.3563
54.275	16.3913	8.82016	6.13773	6.69667	6.01777	11.836	9.20188	13.3597	5.94389		23.7626	31.8087	21.315	40.8917	21.8522	20.3512	22.0177	27.6084	37.264	21.6716	34.7793
55.3605	17.8882	8.56175	7.07344	6.998	3.41034	12.8929	7.12551	13.2375	7.77425		24.1127	28.2297	18.9345	31.4359	20.8603	23.8599	24.4594	20.0063	33.9712	25.0146	37.3375
56.446	19.9269	7.78669	5.07143	6.6381	5.08394	12.8267	9.31047	9.12255	6.59473		30.5269	32.0821	22.5629	39.3332	19.8639	23.1824	25.1486	4.12532	38.4535	25.7191	25.528
57.5315	16.7951	10.5439	5.67931	6.40231	4.36355	14.3617	10.3783	16.5173	5.80388		31.4557	29.8652	19.433	41.9648	19.844	21.9811	24.0216	-2.55301	34.0133	21.1182	31.011
58.617	18.2667	9.22354	5.94703	7.07247	2.88401	12.6531	7.713	13.123	5.31894		30.0204	31.2904	19.8941	41.9402	20.4024	19.526	27.6476	-0.861361	28.3761	28.1652	29.8305
59.7025	15.2293	9.68986	5.63738	6.86464	3.6044	12.122	7.65619	15.1488	5.85263		31.2882	31.9644	19.0767	41.3198	22.2526	20.0965	27.7534	5.66142	36.9912	25.8761	44.2383
60.788	17.4485	9.35853	5.41122	7.40706	1.56295	11.9275	9.4488	12.7783	6.15855		30.1474	35.318	19.9895	33.4219	21.151	19.7639	30.7156	0.910205	34.9612	18.6745	40.9577
61.8735	18.9216	8.05249	7.34268	7.20426	4.18168	13.1206	7.35039	15.2091	5.90766		31.106	34.1384	19.1652	36.3298	21.2239	25.3977	32.2902	-3.59038	42.6276	21.3223	40.3448
62.959	16.5214	7.47041	6.30719	7.35543	4.97122	12.0137	8.62776	13.2197	5.96698		31.5495	37.3186	24.8171	34.6132	22.7161	21.4273	28.3961	1.01787	34.6184	22.3233	44.0136
64.0445	14.9338	9.09344	5.94704	6.66316	5.81011	13.5974	9.73605	12.6176	5.28735		39.7199	32.1714	18.6027	31.3828	22.6812	23.1903	28.8054	-7.99474	35.7064	18.9468	39.3958
65.13	15.4338	8.70289	5.95773	7.6654	6.36019	14.3993	7.96276	11.664	4.26157		43.5334	31.7057	20.9729	30.4388	21.7004	18.5145	27.58	0.707474	30.9029	23.5942	48.1189
66.2155	16.3701	6.88246	6.38938	5.95332	3.57638	11.3298	7.51601	15.3929	7.13709		43.249	28.5701	16.8866	43.3997	22.0642	20.7437	25.0677	-11.8859	32.8277	16.6721	42.0618
67.301	17.5838	10.285	6.35272	6.73226	5.78749	14.6033	8.68234	14.3038	6.96013		45.1981	31.0046	18.9181	36.9643	19.3926	22.2477	30.1653	-5.12989	25.178	20.4635	38.4112
68.3865	16.7224	10.3298	6.24922	-2.28583	3.72844	14.1546	5.82396	14.3795	6.06624		59.8291	35.5839	16.124	27.8581	21.6278	23.5483	28.1271	6.45334	38.622	25.7188	39.4203
69.472	16.722	10.6144	6.41435	2.247	8.28854	10.9444	7.13331	13.3179	5.40561		49.3172	32.5571	15.3174	38.0349	22.4258	22.426	24.3806	5.10634	38.866	21.076	40.6321
70.5575	18.375	11.5235	5.08529	1.16874	6.05167	11.8753	7.43366	13.8606	5.97871		47.9525	32.2919	17.7771	35.7771	23.9409	22.6922	29.9764	3.528	42.2216	20.2458	36.8618
71.643	18.612	10.6029	6.42834	5.03156	7.67169	11.5542	7.59975	13.0378	7.51932		55.769	31.3388	11.1059	33.5807	22.3714	20.239	28.4875	2.56333	41.2008	20.6382	33.2026
72.7285	20.2777	9.38423	7.766	5.87895	4.72095	13.026	9.99915	10.9873	6.29348		59.0513	28.5104	15.1306	40.0419	19.7025	22.9108	30.5598	8.59719	35.5151	17.1904	34.3781
73.814	18.3244	11.3963	5.9639	6.94262	6.42765	15.1898	7.81176	14.4558	6.32687		53.1412	31.9205	20.7091	33.6819	21.6782	23.5207	26.8231	-3.5827	46.8689	18.8444	31.9843
74.8995	20.6968	11.1529	5.72467	8.21032	6.07174	12.6476	9.77223	12.9349	5.66661		47.4556	27.5882	19.0302	30.779	21.434	22.1368	29.6228	4.23037	44.5909	13.7136	32.2256
75.985	17.3805	10.2475	5.97911	7.36698	6.17832	14.1597	7.87383	11.9824	6.2385		44.4179	29.828	17.4169	40.7247	22.2079	21.0879	26.3234	7.93526	33.3843	22.2599	32.9377
77.0705	19.0491	11.2322	5.71152	6.62333	3.70618	15.4153	8.93402	9.15782	6.3691		51.6793	30.7636	18.6475	38.1147	21.1443	28.0959	26.526	4.5753	31.0977	19.691	28.7513
78.156	16.5651	12.1973	5.98871	7.58377	6.52107	13.2825	9.54976	11.2739	5.39455		55.731	31.4792	21.1026	39.8396	20.4559	24.4811	25.8814	6.6755	36.212	21.0602	26.885
79.2415	21.8117	11.7575	5.40302	5.90175	5.13904	12.9967	6.47962	8.77671	6.97254		44.906	31.5935	23.3399	47.8866	21.6729	21.4983	29.0344	2.88762	33.9232	21.7205	28.7682
80.327	20.0291	9.6012	4.5904	7.28875	4.01459	12.8608	7.91897	11.1334	5.61096		48.5915	27.3707	28.0206	41.5077	22.878	24.2015	26.189	-0.721946	26.6821	24.0362	29.7805
81.4125	19.7104	9.70592	7.01727	6.80309	5.58395	14.1645	8.25978	8.95717	5.30233		52.7337	30.4187	22.3256	44.4274	22.4536	23.8383	27.0823	0.194243	30.4593	19.0623	32.8687
82.498	18.9363	10.1744	5.39394	6.18017	5.33281	12.6349	6.10128	9.01729	6.50114		56.0093	33.7915	22.6276	49.5663	22.0116	25.6736	26.6227	-1.96801	41.0518	16.7895	44.7753
83.5835	19.4925	10.207	6.29054	8.19085	4.13966	13.3778	7.59103	15.1194	4.84844		61.2612	32.8248	21.4796	46.6483	22.2682	21.9138	28.18	7.44359	32.2691	14.2983	41.6873
84.669	19.9928	10.2719	6.40362	6.3474	5.22359	11.6993	8.18283	15.0396	6.08107		60.0805	32.5751	22.3066	50.2155	21.7356	22.3748	27.1308	0.668789	18.3722	17.5085	46.0378
85.7545	20.6126	9.84665	7.72308	5.71383	6.16035	14.1015	6.18992	15.289	4.2123		57.4803	32.0161	16.0777	51.8296	23.5081	21.5938	24.8809	6.65432	24.5184	16.3664	46.1082
86.84	18.9207	10.0968	6.39614	7.58351	4.04553	14.0416	10.676	15.0479	5.32591		59.1848	32.399	17.1918	44.8072	20.9355	20.2839	27.0448	6.93712	18.1633	18.2377	49.7146
87.9255	19.2225	10.0595	6.28596	6.26396	4.0411	12.8014	7.65324	9.92927	5.2974		53.5759	30.1726	19.8199	35.3553	22.5601	22.2334	23.0841	7.58479	27.8295	20.6016	41.4802
89.011	17.3704	11.0806	5.25698	7.65361	6.30029	14.1159	7.2219	14.247	5.74313		53.1609	33.459	26.2042	33.1932	23.6768	22.5662	27.4577	2.77597	18.9946	14.4808	40.4944
90.0965	19.3818	11.4345	6.30734	4.93631	3.60996	12.531	7.40997	12.6761	4.81806		54.7183	28.0088	18.5512	35.0554	22.7133	21.1008	27.4237	5.25276	16.6979	15.936	43.8804
91.182	16.477	10.1646	5.10942	5.86778	8.14991	12.562	8.36266	12.709	4.22704		41.5419	31.473	21.2683	36.6572	21.3034	20.6018	25.2979	7.38167	15.2092	18.0005	42.7971
92.2675	17.3534	10.9657	5.3544	6.73435	6.00213	14.5229	9.49503	15.6631	4.39685		50.2896	35.3365	21.3897	31.5039	21.8519	18.1214	23.0635	17.4176	34.9877	19.0358	48.9343
93.353	17.7628	11.1865	2.66965	6.58041	4.21447	16.0594	6.20972	12.3088	5.0928		44.1091	32.9962	19.2757	34.4621	20.7196	21.78	28.0537	15.504	19.4666	20.1626	35.5501
94.4385	20.9713	10.0085	4.42208	6.0408	6.34324	13.8764	7.56981	10.6776	5.5187		51.943	31.9418	20.0416	36.3278	23.5528	19.1031	28.7878	11.9617	22.4502	24.065	33.8653
95.524	20.4079	11.3361	4.45151	6.76124	5.9931	13.6555	10.7098	8.34955	4.43447		52.3739	31.487	16.8693	38.6333	23.5306	19.3671	25.5866	8.79814	33.5288	20.3186	40.4609
96.6095	18.7434	11.7605	5.45656	5.62186	6.96325	13.0484	6.88377	7.4438	6.06324		47.2666	32.533	15.9066	39.8607	22.7315	21.7762	29.6404	13.8627	18.8382	20.3461	39.6337
97.695	19.3816	11.7948	5.4422	6.01564	6.52176	15.2195	10.0094	8.88031	3.45947		48.3307	33.6313	18.1857	33.5254	21.2707	21.095	30.9097	0.68729	27.815	24.2808	36.721
98.7805	18.9369	9.47113	7.6228	6.026	9.01663	14.1143	10.3542	10.7593	4.64272		45.3979	34.1874	16.3182	39.7431	23.5069	21.4725	29.8233	7.61431	16.8873	17.8862	34.9499
99.866	18.7098	13.2341	4.96335	5.86156	7.32793	13.4248	11.3648	9.92903	5.61117		27.7766	33.6551	14.0968	32.102	21.4869	19.7616	26.6224	10.0671	24.4506	19.5209	31.7971
100.951	20.8157	8.93488	5.62847	6.79986	6.84584	14.3591	10.2276	8.21155	3.82718		19.0602	35.4106	13.2708	33.2924	22.2261	20.5578	26.3416	3.92863	21.7167	20.9429	34.8457
102.037	21.4462	10.5393	5.82627	7.2442	7.7289	15.7529	7.29907	7.5901	5.32335		25.2119	34.4239	13.2128	46.6984	22.2712	21.7651	29.5511	4.94893	28.0633	23.866	38.0213
103.123	20.1626	9.5805	5.71025	7.69245	6.83425	14.1143	8.57892	10.4858	4.54049		22.376	37.153	16.1662	28.7727	21.3652	20.8678	30.5865	5.52695	30.3088	15.148	39.7924
104.208	20.4458	10.4229	5.44635	6.42162	7.30116	15.662	11.2206	9.3649	4.88269		25.9421	40.5223	19.9065	23.8309	22.5596	22.2455	26.8995	10.9535	39.7421	15.8202	43.8716
105.293	23.0077	11.1005	5.29222	7.50838	8.12536	14.8256	9.4563	11.9536	6.4735		21.5678	38.9397	10.358	43.8752	22.3351	19.728	26.7128	3.12615	33.9179	19.4243	37.3207
106.379	22.7528	13.0474	5.16824	7.95746	7.87138	16.5207	10.6471	15.4772	5.70128		27.1126	39.3273	17.8411	40.0965	21.9997	19.3296	23.5284	2.72588	35.6001	18.5984	42.7095
107.465	23.411	13.2902	5.07067	7.7825	6.59925	14.0041	9.1018	10.2038	4.64764		40.2687	41.3959	16.6069	38.7239	22.3648	21.0249	29.3595	2.20548	21.359	17.2027	38.282
108.55	22.4703	10.7092	5.98508	7.37709	7.89408	15.4673	9.49081	11.3533	4.22996		44.6599	38.1285	22.4533	28.1485	21.8264	23.7393	25.3661	5.99351	25.206	14.7169	43.6552
109.635	20.5777	9.77207	6.14483	7.62858	4.62774	15.9072	8.13785	9.88072	5.42726		51.9198	41.7701	16.388	45.4801	22.6367	23.4981	26.6147	7.02535	24.8818	13.7871	40.3392
110.721	23.1241	10.6846	6.24261	8.09214	6.69787	17.0853	9.6523	10.5482	4.25245		47.5587	41.7451	17.7977	40.2951	24.9135	23.8954	23.7445	8.90878	30.6995	17.155	43.5737
111.806	21.7862	11.1431	7.23203	6.45144	5.31387	16.2975	10.5753	11.7425	4.96455		41.555	39.1981	14.936	28.2994	22.0734	22.0329	22.989	-2.01017	29.2992	18.9044	41.1815
112.892	24.614	10.7464	6.32525	7.36728	6.57565	15.4059	10.7542	8.98058	4.70302		44.7499	37.0956	16.81	46.2325	21.3266	23.9229	26.4957	14.0247	26.9758	20.2774	52.3462
113.978	23.4111	13.1847	5.62658	8.25438	6.59709	15.9245	7.31032	10.9672	5.19283		37.878	37.5055	14.6028	33.004	20.348	23.9972	26.2295	-0.58609	25.2054	14.4873	36.6391
115.063	20.2629	14.1817	5.90242	7.46157	5.95441	17.0865	9.02873	13.854	3.62437		42.2391	35.6057	16.1304	33.4947	21.0254	21.417	26.0053	14.8958	23.4264	18.227	51.811
116.148	23.0322	13.3994	6.81356	7.64801	4.91054	15.4997	8.30894	9.15497	4.97127		48.0474	35.0819	15.4913	36.8817	18.7511	18.8393	23.7337	0.510969	18.6891	18.5447	46.352
117.234	23.7741	12.4824	6.36208	6.37865	6.79508	15.1692	8.03518	11.8943	5.73076		47.8081	35.7815	10.8916	40.6576	19.789	17.8158	24.5556	12.8265	27.4286	18.1628	40.7319
118.32	20.1682	10.779	5.49938	7.77846	7.79864	16.13	8.93296	6.65725	4.51281		45.8922	41.7447	15.2721	46.9783	20.0558	20.8766	27.5308	14.4809	34.0278	14.8962	42.1437
119.405	22.3896	11.8256	2.679	6.99257	7.45613	15.1286	5.90691	9.2237	4.75598		31.4742	35.9637	14.4265	40.6087	21.4349	20.8297	24.0539	13.4838	27.8641	19.5725	39.1487
120.49	20.0918	11.1415	5.95363	7.93666	7.31013	15.9361	8.93965	10.3553	5.30275		30.8376	35.047	18.6328	42.332	18.7717	17.2685	25.614	11.1466	28.7977	18.0029	40.7379
121.576	21.5525	10.874	5.15614	7.26978	4.59048	16.0347	9.03039	4.23808	4.75535		41.4525	37.1729	17.8984	33.2115	19.1169	21.7953	27.5	8.65683	20.3932	19.2116	44.7902
122.662	23.2741	12.3952	6.47098	7.17151	5.58321	14.9256	7.95626	7.42696	3.57255		46.2594	33.8836	12.7473	32.803	19.1368	20.3804	24.2134	5.95141	19.6912	16.7305	44.5584
123.747	22.9779	9.67422	5.96076	7.36631	6.17622	14.7002	7.49836	6.4612	3.64952		51.076	35.7994	18.3341	41.6438	17.2784	22.5076	26.1653	11.7499	28.6879	16.0052	52.553
124.832	22.3818	12.9615	5.08677	8.23242	7.36364	14.7381	8.596	8.7307	4.5816		56.2208	40.4433	13.0738	33.2629	19.3582	20.6735	23.4326	13.1256	24.2346	19.7632	52.1401
125.918	22.1579	14.3906	6.63132	6.43312	5.38669	15.637	7.59041	13.2397	5.49601		63.2897	36.888	8.9455	38.9347	19.2756	19.2942	21.7868	15.9611	35.653	19.4038	44.1407
127.004	23.0099	10.7912	5.90697	6.53493	6.98494	15.5285	9.03436	10.1835	3.44183		70.8964	34.5302	15.4794	27.7142	18.0406	21.7256	24.7184	-0.713364	27.2827	20.2676	42.7811
128.089	21.4823	10.5166	5.6704	6.65629	5.61587	15.8023	6.4696	13.621	5.03878		60.5726	40.9336	13.1173	42.379	21.4296	21.5396	23.7264	1.28281	34.4184	13.7555	48.6612
129.174	20.1271	11.6462	4.64991	6.14475	7.39797	14.9001	7.76156	15.1118	5.79328		61.5023	37.9293	17.3539	39.3159	19.3911	19.8245	23.107	3.21656	23.4641	20.9906	49.6928
130.26	23.5588	9.00124	3.89477	5.25172	7.44283	15.9026	8.82057	13.0117	5.15334		50.686	41.7857	13.5486	41.7562	20.7922	20.3317	26.8492	8.7178	17.1354	17.7524	47.8456
131.345	22.8055	10.3631	2.75707	7.02896	6.00791	17.3758	8.60551	15.5151	3.57366		53.3964	36.5642	15.9165	42.8604	19.8407	21.1782	26.0308	8.47739	33.6405	14.7916	32.3053
132.431	23.8488	9.97981	3.03775	6.48139	4.68787	15.7109	10.2145	12.0699	3.56219		71.9752	41.3594	17.2089	40.4093	21.6194	21.2225	26.7938	19.2255	23.8254	17.2669	34.9628
133.517	21.744	11.3186	2.53126	6.65066	5.96859	14.7468	4.70436	10.0626	4.93685		64.9791	35.2406	14.7841	36.1596	20.8121	21.1473	21.1925	16.7127	32.7908	11.9271	35.5066
134.602	23.1305	9.36363	4.57548	6.68643	7.04043	17.3469	10.4066	10.3521	3.06146		59.9143	36.6786	11.218	39.6104	20.2941	20.079	23.5697	6.8572	22.36	15.2453	36.721
135.688	23.1899	11.768	4.80614	6.39026	6.86012	14.8768	11.1825	10.8784	4.86946		56.1132	38.8672	14.6237	42.992	23.3104	23.1918	23.5746	16.7228	24.6988	12.7689	30.4555
136.773	21.9833	11.5809	5.29467	5.86002	4.67921	15.0626	9.29008	11.9055	4.47874		66.6898	38.0257	15.5229	33.8268	20.5646	23.8638	22.2909	14.0378	22.3962	21.0027	39.1505
137.858	22.5175	10.4892	4.76743	7.65134	4.61794	15.4131	7.61756	10.8115	5.17561		57.9402	42.3283	13.9621	32.3748	21.0736	24.3643	22.561	9.19827	33.8029	11.8241	36.231
138.944	23.5572	12.5888	5.95164	7.74265	5.26379	15.1597	7.46629	5.68922	4.30922		64.2649	40.7816	15.5489	41.0463	24.2827	22.1356	22.7652	7.03972	30.1221	17.6197	42.03
140.03	22.0858	10.2758	3.87437	7.7951	7.90127	14.6174	8.85103	11.1516	5.16674		60.2012	38.4895	12.2324	43.03	21.7352	18.3537	26.3118	10.5685	15.3764	20.7031	35.9535
141.115	27.0102	8.89949	4.64527	6.74072	5.30203	15.3397	9.29566	8.77638	5.07663		53.6367	41.6727	14.6303	36.7858	22.1215	23.2744	22.2805	5.78166	30.2436	19.173	37.2815
142.201	20.7168	9.6817	5.52792	6.99174	8.27869	15.7158	10.667	5.71238	4.86222		50.7443	38.2931	10.5512	38.0526	24.0507	22.2664	25.3816	15.9819	30.5429	18.821	48.8725
143.286	21.1734	10.3119	4.9144	6.37793	7.41584	15.2227	10.6229	7.13316	4.57207		56.4637	38.6726	9.3558	44.9978	22.1997	19.9791	22.2762	3.1133	17.5207	14.5632	54.6398
144.371	22.7288	11.8888	5.21348	6.51587	4.9463	13.7445	8.99762	10.5772	4.72951		65.9703	41.3131	12.1067	35.1179	21.055	25.0139	23.4494	15.8666	13.9034	16.6804	54.1231
145.457	20.4246	14.0741	5.70889	5.93143	4.79107	14.4806	8.58239	11.5934	4.13076		67.6182	38.3328	11.0799	40.7541	23.2441	19.7817	21.8033	12.2831	24.217	16.7026	59.599
146.542	20.9739	12.52	4.13632	6.27159	5.42434	13.7505	9.73618	11.8378	3.3896		59.7592	38.1197	12.0865	42.5532	25.1045	24.8891	24.1604	8.07719	24.0384	20.0375	56.4812
147.628	17.4782	11.9459	3.96795	5.05334	5.2314	14.1288	9.43172	12.351	4.54827		68.8491	41.5236	11.2575	52.9525	23.0985	23.4123	26.5487	1.14996	17.5665	14.6346	62.1111
148.714	21.0163	11.5584	4.69059	6.03663	4.92596	14.2797	8.4855	12.3248	2.4367		67.9318	44.0022	6.9364	46.7917	24.5878	22.1936	23.8844	-3.44763	16.7488	17.3685	57.4684
149.799	23.2688	11.7763	3.7907	6.48538	7.13831	14.6581	6.69162	9.60879	3.61524		63.5722	40.6532	8.71031	43.6298	24.5741	22.7212	21.3715	1.13976	18.5407	18.0927	53.9291
150.885	20.5507	13.9539	3.48907	6.01433	7.67413	12.1644	8.57892	6.86991	4.47292		63.7043	39.8983	11.2761	42.0668	23.5775	20.0889	23.4848	3.54549	19.9319	11.5983	42.5864
151.97	22.2834	12.2402	5.19833	7.20234	5.86433	12.3114	10.9137	7.95456	3.37751		63.1294	42.8108	10.8342	33.0801	23.2924	18.2752	23.2645	8.04792	25.0165	22.0349	49.6309
153.055	23.2581	12.438	3.23367	6.58222	5.10041	14.7191	7.91293	8.31228	3.93774		65.3475	40.1909	7.3473	29.4017	24.6609	15.3424	21.8745	0.891105	20.0335	17.8461	48.1545
154.141	22.5244	12.7034	4.19485	5.63162	5.35066	14.121	9.4284	11.1972	2.65843		66.0827	41.0345	10.1129	34.6797	26.4402	20.939	23.9389	5.60653	24.9701	18.4255	49.8335
155.226	22.5467	9.81039	4.98785	5.63256	6.49176	14.1558	9.62327	7.2305	2.89435		71.4707	47.1386	10.2479	35.2582	24.28	21.3169	22.1002	1.43871	28.4387	15.1363	43.7389
156.312	23.2083	11.9708	4.10794	6.36931	6.74932	11.8575	8.71953	6.59178	2.91184		65.0139	44.4341	13.1179	29.8612	24.8569	18.3585	23.4098	6.67716	23.1789	16.2915	38.7156
157.398	21.5719	11.972	5.51897	5.52805	4.6244	11.7381	8.37745	7.22437	4.68977		68.3488	40.3204	11.3497	31.8186	22.5143	18.2618	20.5814	1.56851	21.2175	10.0869	33.9208
158.483	23.427	13.779	2.98736	6.16138	6.60736	11.3481	7.48286	9.15415	3.60353		64.0087	45.8443	12.4729	35.4414	25.6717	20.0462	23.7722	0.652597	23.9739	17.508	31.528
159.569	23.1356	12.6136	4.00383	6.99991	5.69659	11.5582	8.57041	5.37488	1.99533		75.4539	46.2079	11.9483	43.4178	24.6914	14.4975	22.222	2.60712	21.064	17.5415	40.041
160.654	19.8699	8.70389	5.12513	6.17798	5.36234	12.6765	10.2789	7.41823	5.02514		61.6207	41.5687	13.8873	38.8499	24.7358	11.2112	21.3695	6.03025	15.8579	17.2828	42.5814
161.739	21.4703	11.2668	3.06746	6.393	6.11005	11.8976	11.1582	7.48121	3.65684		62.0846	50.1308	16.1113	45.6806	25.6668	15.9401	23.6146	2.47529	42.0034	15.2181	40.1122
162.825	23.1851	11.4138	4.64207	6.1028	4.08673	12.2378	8.88171	4.59577	3.53767		58.9533	42.2338	15.4933	44.8273	25.8511	14.3962	23.1359	4.08031	32.3366	17.2441	44.1659
163.911	22.8624	10.4715	4.00837	7.21178	5.65304	11.3208	9.53855	9.27046	3.08634		68.7366	46.2327	14.139	46.5285	24.9782	15.5606	23.2704	-2.46591	28.0344	17.8561	38.6565
164.996	19.006	13.4951	4.01338	7.16865	5.45162	11.3199	6.70891	6.69167	4.20184		68.2273	44.9592	16.0334	44.4981	23.8491	15.9465	23.82	0.74726	27.4046	21.5887	47.2693
166.082	20.6798	10.1038	5.17901	6.68354	6.39011	12.6359	7.71984	7.42699	2.97678		74.4541	41.5653	12.3329	52.0172	24.475	17.8507	21.2205	2.2553	16.3715	17.0906	43.6173
167.167	19.2943	10.1037	4.47249	6.9019	7.83482	13.9342	6.11087	5.98323	3.67709		59.6768	44.4372	11.7504	39.5682	26.493	16.0371	25.8459	-0.604472	26.5058	13.8866	43.9964
168.252	17.38	11.4216	5.08118	8.291	5.15692	10.2326	9.20547	6.24766	3.38646		63.4351	42.3886	7.31189	44.2691	23.1223	14.3577	22.3165	6.41999	22.6101	18.0922	42.0478
169.338	19.4545	9.54846	4.17965	7.35101	5.20443	11.6126	6.68384	4.94029	3.97799		62.3537	47.0365	6.44745	41.5615	25.7404	18.4555	23.8166	-5.25591	34.4823	11.1221	43.8101
170.423	22.2793	12.6733	2.48385	6.13567	5.30927	10.9133	7.15026	9.19573	2.65497		66.1501	41.5815	11.1475	42.1783	20.8087	17.2373	22.6349	3.02971	22.384	14.6398	39.4725
171.509	19.9958	10.6991	4.86897	5.77645	7.65272	12.1493	5.93876	9.28848	3.47667		63.1127	42.8288	12.6497	31.5287	24.4045	16.1362	23.2223	5.46718	22.1943	9.24251	45.2448
172.595	23.8873	11.4391	4.40272	6.2176	5.93782	11.6101	9.24142	6.57111	4.13475		63.0243	44.9545	13.3474	40.1376	24.6206	20.2416	25.0156	0.648928	27.729	14.8356	41.6765
173.68	18.8513	10.8654	4.14517	5.17977	6.50205	10.6894	10.1554	8.46984	4.12137		63.3435	43.6162	14.4641	39.4764	23.7374	15.1289	24.7843	-1.15378	24.27	17.0744	36.5619
174.766	21.2497	11.7933	2.99305	5.82846	6.39679	12.3623	8.20665	14.0732	3.3464		63.6279	47.8764	11.6792	35.2399	24.4486	15.2196	23.137	1.24307	19.4858	17.5458	43.1726
175.851	21.6602	11.7527	2.04354	5.20212	6.34613	12.9889	7.91555	10.4737	3.77783		68.9342	53.1859	10.9786	32.9999	24.2855	16.1355	23.7948	-1.48795	30.1014	10.0068	47.8053
176.936	20.8412	11.4088	3.31031	5.84095	4.48857	13.788	8.52899	9.95254	3.39019		71.2862	46.5683	12.0662	36.1633	24.791	15.4499	23.9089	-1.90056	26.0262	11.8332	36.4063
178.022	21.2869	12.9821	5.2052	5.83803	4.94817	14.0718	5.39186	10.0267	3.60036		73.0248	50.2919	12.665	38.8573	28.4153	15.7963	22.6594	9.89888	17.8453	12.6903	40.7912
179.107	19.8685	12.0919	3.054	6.52852	4.72053	13.3435	8.13848	6.1642	3.20378		59.8867	44.1986	10.6434	23.1076	25.7238	14.9969	22.0329	10.7161	19.2504	14.4804	45.0143
180.193	18.0819	10.2311	3.06976	5.72922	6.18089	12.8988	6.70876	8.1471	2.71672		65.0342	48.0526	8.47718	34.9699	23.2884	16.7218	24.0082	-0.176231	23.0603	6.48679	42.1383
181.279	20.2046	8.90352	2.73529	6.37253	6.62774	15.1091	8.32743	6.04923	1.90305		65.8269	47.7809	8.34853	24.3148	25.8	15.7761	23.3355	-0.702112	19.9723	12.1492	38.3759
182.364	21.5569	11.0948	2.89221	6.58277	6.26124	12.2616	7.30513	11.1735	2.86717		68.9466	50.7295	3.63188	32.3753	24.2528	14.5417	22.7457	0.0740124	25.6738	8.05941	35.0479
183.45	18.0644	12.734	3.49819	8.03147	3.55038	12.3379	5.29952	9.57713	2.80582		66.8728	46.0124	4.94344	35.6784	28.1911	13.023	23.6762	6.00782	27.2156	10.4933	39.7814
184.535	17.4172	12.6606	3.21189	6.84203	5.76918	11.2455	7.31228	8.65605	3.14528		69.8887	43.2028	1.29872	45.2453	25.4104	14.5058	21.1661	4.8964	15.045	14.3553	32.4954
185.62	17.9729	10.8494	4.12638	5.63193	4.52635	13.0846	9.29192	9.5638	2.78248		68.4348	40.9281	0.240715	47.9661	27.8986	9.57954	21.3996	7.80852	24.5743	12.027	32.0416
186.706	18.6356	11.6978	3.49888	6.62049	3.90371	12.1816	10.5338	9.33816	3.87991		70.0711	50.3973	1.69413	46.3623	26.5358	9.4532	23.2395	9.97195	18.9882	10.2591	25.4948
187.792	20.1657	9.32137	3.05298	7.64376	5.36936	12.0801	9.22242	6.33512	3.15867		83.8663	45.8501	0.510257	35.3921	25.6953	8.77753	22.6963	-0.0005273	22.5197	8.84432	29.4709
188.877	20.86	10.1694	2.79581	7.69488	4.88189	12.5956	9.10124	7.71637	3.33001		69.7454	45.04	-0.820297	35.0726	25.5679	12.7756	21.2495	0.14947	15.9884	11.9155	35.3909
189.963	20.1546	9.26303	3.34067	6.3348	5.79958	11.9215	9.41	11.1942	3.05552		72.7154	41.6351	-2.27168	35.6082	27.507	12.3016	24.3928	-0.667557	16.913	9.16232	34.9376
191.048	19.4767	8.63914	3.84149	6.30546	5.25911	12.0249	10.0551	7.9266	4.63578		63.8789	44.9042	1.26395	36.0628	25.7893	11.9914	22.1902	2.33959	16.8733	6.40916	37.5574
192.133	20.3275	11.5262	3.13643	7.71678	5.95689	11.6359	9.82389	9.12903	3.23198		75.273	45.0103	-3.19739	37.5994	26.6883	10.7614	25.364	9.77915	20.3069	12.3858	41.5523
193.219	19.9565	11.3009	2.82667	7.12496	7.23928	13.2541	11.3002	6.39858	3.7165		77.0929	42.1707	2.10609	43.5206	25.1216	11.3464	24.0524	-1.78596	20.3167	12.1903	41.838
194.304	19.4556	11.1491	3.65188	7.0582	3.65986	11.1704	10.5704	8.75892	3.10646		78.4336	39.8881	0.00353087	37.3807	25.1329	12.8483	19.4386	4.70606	26.3107	9.95474	38.3092
195.39	18.9289	11.5653	1.20311	7.36368	5.41576	10.8167	10.611	7.42465	2.44595		75.3844	44.7679	0.159283	36.4596	25.358	12.704	20.363	2.54062	19.8907	8.88079	34.7177
196.476	19.4438	9.55002	3.14758	6.57274	4.11535	11.2406	8.54869	10.9303	2.50472		70.0191	42.8444	2.01526	31.871	26.2694	11.8274	22.1762	0.113036	21.4976	14.0806	23.579
197.561	16.8977	10.4682	1.49605	4.71873	4.26078	11.5106	8.6337	11.2051	1.74242		71.7302	43.3582	-1.81369	32.7704	24.7547	13.3853	23.7335	7.86971	16.728	13.6613	28.4969
198.647	17.776	10.7681	3.57128	7.28013	3.51773	12.6032	8.92415	8.19749	1.92907		75.0362	42.8923	0.311011	36.887	24.5888	11.805	21.7406	5.67579	19.9751	13.5419	30.6084
199.732	17.3393	9.93904	2.56051	6.9869	4.53686	10.0564	8.88632	11.4815	2.03596		67.3344	48.5784	-0.565896	34.7681	25.7502	12.3153	23.4263	-3.44605	20.6854	7.64362	28.5738

## Sheet: Fig7
Fig 7B (5xBoxB)
	control	WT	KH1*	KH2*	KH1*KH2*
	1.01176	0.616652	0.847568	0.501264	0.949747
	0.956793	0.590622	0.763155	0.449781	0.852012
	1.03145	0.621998	0.799633	0.474109	0.875798
MEAN	1	0.6098	0.8035	0.4751	0.8925
SEM	0.02234	0.009692	0.02444	0.01487	0.02943
Fig 7C (ppk)
	control	WT	KH1*	KH2*	KH1*KH2*
	1.06102	0.623062	1.11849	0.627648	1.05739
	0.920472	0.570527	0.947734	0.565795	1.03308
	1.01851	0.611258	1.00641	0.605648	0.996759
MEAN	1	0.6016	1.024	0.5997	1.029
SEM	0.04161	0.01591	0.05009	0.0181	0.01762
Fig 7D (fmr1)
	control	WT	KH1*	KH2*	KH1*KH2*
	1.0645	0.802135	0.958712	0.734032	0.968018
	0.962234	0.815354	0.928846	0.714536	0.96139
	0.973268	0.783171	0.975374	0.719987	0.955592
MEAN	1	0.8002	0.9543	0.7229	0.9617
SEM	0.03241	0.00934	0.01361	0.005807	0.00359
Fig 5E (chic)
	control	WT	KH1*	KH2*	KH1*KH2*
	1.02906	0.853393	1.12453	0.656905	0.91102
	0.96354	0.800233	1.03467	0.627414	0.846649
	1.0074	0.920972	1.08757	0.626445	0.917402
MEAN	1	0.8582	1.082	0.6369	0.8917
SEM	0.01927	0.03494	0.02607	0.009996	0.0226
Fig 5F (camkii)
	control	WT	KH1*	KH2*	KH1*KH2*
	0.960448	0.834315	0.893207	0.889818	1.06876
	1.00225	0.869537	0.88722	0.92295	1.07195
	1.0373	0.85735	0.886457	0.948345	1.07465
MEAN	1	0.8537	0.889	0.9204	1.072
SEM	0.02221	0.01033	0.002134	0.01694	0.001702
Fig 5I (camkii)
	EGFP	WT	KH1*	KH2*
	2.53165	32.0513	5.71429	4.61538
	5.97015	43.9759	0	16.1616
	5.55556	29.0323	0	3.77358
	10.6383	14.7541	0	7.31707
	0	42.446	0	1.11111
	3.50877	10.3704	2.08333	0
	0	44.4444	2.7027	1.42857
	1.75439	37.1429	3.79747	2.63158
	6.41026	20.4545	0	3.84615
	8.69565	12.1951	3.33333	1.66667
	0	20.2532	15	3.0303
	17.3077	10.4478
	1.96078	17.5824
	6.66667	22.0183
	10.6667	24.4444
	4.34783
	8.10811
	0
MEAN	5.229	25.44	2.966	4.144
SEM	1.103	3.128	1.342	1.343
Fig 5J (chic)
	EGFP	WT	KH1*	KH2*
	5.60748	7.31707	8.06452	0
	13.9241	23.0769	9.23077	9.18919
	38.1679	49.2308	3.84615	7.34694
	34.8485	37.7049	11.6667	11.5942
	7.69231	48.9796	8.64198	9.28571
	17.9104	17.5926	0	4
	8.23529	19.4118	9.67742	5.55556
	3.57143	24.6377	0	2.41935
	8.73786	25.7576	10	1.48148
	13.5135	21.875	2.32558	11.1111
	16.8224	13.5593	8.51064	0
	23.3333	24.359	5.08475	2.38095
	31.8182	30.1887	4.16667
	14.9254	29.3478	0
			0
MEAN	17.08	26.65	5.414	5.364
SEM	2.96	3.21	1.093	1.224

## Sheet: Fig S1
Fig S1B
	Control	FMR1	WT	KH1*	KH2*	KH1*KH2*
	47.6786	96.377	82.2231	126.499	88.8375	74.4827
	124.921	47.2005	64.4555	122.676	78.0216	129.48
	86.1805	70.6116	84.9277	61.3665	123.576	106.356
	94.8782	87.4384	85.563	79.733	100.486	55.7157
	142.574	87.2821	133.538	66.6743	125.747	92.008
	85.1731	70.9888	54.5581	102.595	108.674	84.44
	112.579	62.6594	96.8857	110.79	76.0365	84.9629
	65.8795	63.1109	72.971	72.7886	120.195	71.1996
	92.7293	62.9483	64.6409	114.467	87.5464	110.474
	102.157	59.127	62.3028	114.837	102.546	85.1496
	68.2287	72.2916	88.9227	90.5853	90.8158	86.2355
	78.3158	124.042	112.863	94.9518	71.2219	69.0124
	131.133	64.2347	75.1366	99.7621	82.6032	110.12
	94.6174	81.5839	82.0309	111.5	98.8072	76.2131
	149.583	67.3108	96.5077	101.104	84.7392	101.735
	171.82	61.0313	76.5703	64.0614	112.269	83.093
	87.7812	95.341	73.4419	123.805	103.99	110.997
	135.46	106.825	90.1319	60.5685	131.881	68.7273
	129.043	94.2765	93.635	84.2958	91.408	87.7972
	88.0912	78.5626	80.2025	88.1675	98.0037	121.881
	98.2266	96.5784	125.314	99.0957	86.0518	116.696
	93.7313	99.5256	66.9423	46.8096	126.638	102.321
	126.815	114.97	104.828	118.776	93.0577	90.9174
	111.596		101.963	108.406	114.872	91.6147
	92.7703		81.2528	117.417	116.659	122.716
	97.7999		78.9875	129.011	79.8596	97.8271
	109.236		85.6771	90.9313	105.853
	93.9999		95.6673	104.98	102.631
	105.479		74.6271	114.351	86.6903
	86.6598		61.607	110.253	119.853
	106.071		72.6278	122.202	122.936
	122.993			97.2966	109.419
	58.8795			78.7456	91.2489
	94.6782			106.097	119.853
	73.0265			115.658	99.9546
	90.7392			129.889	95.6964
	66.4316				105.404
	81.4009
	103.549
	97.0109
MEAN	100	81.06	84.55	99.48	101.5	93.55
SEM	4.031	4.151	3.26	3.619	2.639	3.705
